# Supplementary material for: Tracing the evolution: the rise of Salmonella Thompson co-resistant to clinically important antibiotics in China, 1997–2020
Source: mSystems. 2025 Feb 12;10(3):e01018-24. doi: 10.1128/msystems.01018-24 (PMC11915813; doi:10.1128/msystems.01018-24)
Supplement: Supplemental Tables — Tables S1 to S7. [file msystems.01018-24-s0002.xlsx]

## Sheet: Table S1
Table S1. Basic intion and resistance profiles of 141 S. Thompson isolates
Serial#	Strain ID	Region	Source	Year	Sequence type	Lineage	Antimicrobials resistance phenotype														SspH1	Plasmid replicon	Acquired resistance gene	Accession
							Ampicillin	Ceftazidime	Ampicillin/sulbactam	Imipenem	Tetracycline	Colistin	Cefoxitin	Chloramphenicol	Cefotaxime	Cefazolin	Gentamycin	Trimethoprim/sulfamethoxazole	Azithromycin	Ciprofloxacin
1	GDS305	Guangdong	Patients	2017	ST26	L6	R	R	R	S	R	I	R	R	R	R	S	R	R	R	1	IncC	aadA2, aph(3'')-Ib, aph(6)-Id, blaCMY-2, blaTEM-1B, dfrA12, floR, mph(A), qepA4, qnrS1, sul1, sul2, tet(A)	SAMN46070771
2	GDS312	Guangdong	Patients	2017	ST26	L6	R	R	R	S	R	I	R	R	R	R	S	R	R	R	1	IncC	aadA2, aph(3'')-Ib, aph(6)-Id, blaCMY-2, blaTEM-1B, dfrA12, floR, mph(A), qepA4, qnrS1, sul1, sul2, tet(A)	SAMN46070772
3	GDS314	Guangdong	Patients	2017	ST26	L6	R	R	R	S	R	I	R	R	R	R	S	R	R	R	1	IncC	aadA2, aph(3'')-Ib, aph(6)-Id, blaCMY-2, blaTEM-1B, dfrA12, floR, mph(A), qepA4, qnrS1, sul1, sul2, tet(A)	SAMN46070773
4	GXS082	Guangxi	Aquatic products	2015	ST26	L6	R	R	R	S	R	I	R	R	R	R	S	R	R	R	1	IncC	aadA2, aph(3'')-Ib, aph(6)-Id, blaCMY-2, blaTEM-1B, dfrA12, floR, mph(A), qepA4, qnrS1, sul1, sul2, tet(A)	SAMN46070774
5	GXS081	Guangxi	Aquatic products	2016	ST26	L5	R	R	R	S	R	I	R	S	R	R	S	R	S	I	1	IncA	aadA16, aph(3'')-Ib, aph(6)-Id, ARR-3, blaDHA-1, dfrA27, qnrB4, sul1, tet(D)	SAMN46070775
6	GXS084	Guangxi	Aquatic products	2016	ST26	L5	R	R	R	S	R	I	R	S	R	R	S	R	S	I	1	IncA	aadA16, aph(3'')-Ib, aph(6)-Id, ARR-3, blaDHA-1, dfrA27, qnrB4, sul1, tet(D)	SAMN46070776
7	GXS090	Guangxi	Aquatic products	2016	ST26	L5	R	R	I	S	R	I	R	R	R	R	R	R	R	R	1	IncFIB(K)	aac(3)-IId, aac(6')-Ib-cr, aac(6')-Ib-cr, aadA16, aph(3'')-Ib, aph(6)-Id, ARR-3, blaTEM-1B, catA2, dfrA27, floR, mph(A), qnrB6, sul1, sul2, tet(A)	SAMN46070777
8	GXS178	Guangxi	Aquatic products	2018	ST26	L3	R	R	R	S	R	I	R	S	R	R	S	R	S	I				SAMN46070778
9	GXS188	Guangxi	Others	2018	ST26	L5	S	S	S	S	S	I	S	S	S	S	S	S	S	S	1			SAMN46070779
10	GXS221	Guangxi	Aquatic products	2018	ST26	L3	S	S	S	S	S	I	S	S	S	S	S	S	S	I		Col3M	qnrD1	SAMN46070780
11	GXS267	Guangxi	Aquatic products	2018	ST26	L3	S	S	S	S	S	I	S	S	S	S	S	S	S	I		Col3M	qnrD1	SAMN46070781
12	GXS340	Guangxi	Aquatic products	2018	ST26	L2	S	S	S	S	S	I	S	S	S	S	S	S	S	S				SAMN46070782
13	GXS379	Guangxi	Aquatic products	2018	ST26	L2	S	S	S	S	S	I	S	S	S	S	S	S	S	S				SAMN46070783
14	GXS409	Guangxi	Aquatic products	2018	ST26	L5	S	S	S	S	R	I	S	R	S	S	R	R	R	R	1	IncFIB(K)	aac(6')-Ib-cr, aac(6')-Ib-cr, aadA16, aph(3'')-Ib, aph(3')-Ia, aph(6)-Id, ARR-3, dfrA1, dfrA27, erm(B), floR, mph(A), qnrB6, sul1, tet(A)	SAMN46070784
15	GXS410	Guangxi	Aquatic products	2018	ST26	L2	S	S	S	S	S	I	S	S	S	S	S	S	S	S				SAMN46070785
16	GXS166	Guangxi	Patients	2016	ST26	L5	R	R	R	S	R	I	R	R	R	R	S	S	R	R		IncR	aac(6')-Ib-cr, aac(6')-Ib-cr, aph(3'')-Ib, aph(6)-Id, ARR-3, blaDHA-1, blaOXA-1, catB3, mph(A), qnrB4, sul1, tet(A)	SAMN46070786
17	GXS168	Guangxi	Patients	2016	ST26	L6	R	R	R	S	R	I	R	R	R	R	S	R	R	R	1	IncC	aadA2, aph(3'')-Ib, aph(6)-Id, blaCMY-2, blaTEM-1B, dfrA12, floR, mph(A), qepA4, qnrS1, sul1, sul2, tet(A)	SAMN46070787
18	GXS378	Guangxi	Patients	2016	ST26	L6	R	R	R	S	R	I	R	R	R	R	S	R	R	R	1	IncC, IncFII(p96A)	aadA2, aph(3'')-Ib, aph(6)-Id, blaCMY-2, blaTEM-1B, dfrA12, floR, mph(A), qepA4, qnrS1, sul1, sul2, tet(A)	SAMN46070788
19	GXS031	Guangxi	Patients	2017	ST26	L6	R	R	R	S	R	I	R	R	R	R	S	R	R	R	1	IncC	aadA2, aph(3'')-Ib, aph(6)-Id, blaCMY-2, blaTEM-1B, dfrA12, floR, mph(A), qepA4, qnrS1, sul1, sul2, tet(A)	SAMN46070789
20	GXS416	Guangxi	Patients	2017	ST26	L5	R	S	R	S	R	I	S	R	S	I	R	R	R	R	1	IncFIB(K)	aac(3)-IId, aac(6')-Ib-cr, aac(6')-Ib-cr, aadA16, aph(3'')-Ib, aph(6)-Id, ARR-3, blaTEM-1B, catA2, dfrA27, floR, mph(A), qnrB6, sul1, sul2, tet(A)	SAMN46070790
21	GXS010	Guangxi	Patients	2017	ST26	L3	S	S	S	S	S	I	S	S	S	I	S	S	S	S		IncFII(p96A)		SAMN46070791
22	HBS001	Hubei	Patients	2019	ST26	L3	S	S	S	S	S	I	S	S	S	S	S	S	S	S				SAMN46070792
23	HBS002	Hubei	Patients	2019	ST26	L5	S	S	S	S	R	I	S	S	S	S	S	R	S	S		Col(BS512), IncN	aac(6')-Ib-cr, aac(6')-Ib-cr, aadA16, ARR-3, dfrA27, sul1, tet(A)	SAMN46070793
24	HBS005	Hubei	Patients	2019	ST26	L2	S	S	S	S	R	I	S	S	S	S	S	R	S	S				SAMN46070794
25	HBS006	Hubei	Patients	2019	ST26	L6	R	R	R	I	R	I	R	R	R	R	S	S	S	S	1	IncC	aph(3'')-Ib, aph(6)-Id, blaCMY-2, blaTEM-1B, floR, sul2, tet(A)	SAMN46070795
26	HBS007	Hubei	Patients	2019	ST26	L6	R	R	R	S	R	I	R	R	R	R	S	R	R	R	1	IncC	aadA2, aph(3'')-Ib, aph(6)-Id, blaCMY-2, blaTEM-1B, dfrA12, floR, mph(A), qepA4, qnrS1, sul1, sul2, tet(A)	SAMN46070796
27	HBS008	Hubei	Patients	2019	ST26	L4	R	R	R	S	R	I	I	R	R	R	I	S	S	S		IncHI2, IncHI2A	aac(3)-IV, aac(6')-Ib-cr, aac(6')-Ib-cr, aph(4)-Ia, ARR-3, blaOXA-1, catB3, floR, sul1, sul2	SAMN46070797
28	HBS009	Hubei	Patients	2019	ST26	L6	R	R	R	S	R	I	R	R	R	R	S	R	R	R	1	IncC	aadA2, aph(3'')-Ib, aph(6)-Id, blaCMY-2, blaTEM-1B, dfrA12, floR, mph(A), qepA4, qnrS1, sul1, sul2, tet(A)	SAMN46070798
29	HBS010	Hubei	Patients	2019	ST26	L6	R	R	R	S	R	I	R	R	R	R	S	R	R	R	1	IncC, IncFII(p96A)	aadA2, aph(3'')-Ib, aph(6)-Id, blaCMY-2, blaTEM-1B, dfrA12, floR, mph(A), qepA4, qnrS1, sul1, sul2, tet(A)	SAMN46070799
30	HBS011	Hubei	Patients	2019	ST26	L6	R	R	R	S	R	I	R	R	R	R	S	R	R	R	1	IncC, IncHI2, IncHI2A	aph(3'')-Ib, aph(3')-Ia, aph(6)-Id, ARR-2, blaCMY-2, blaTEM-1B, dfrA12, dfrA14, erm(B), floR, mph(A), mph(E), msr(E), qepA4, qnrS1, sul1, sul2, tet(A)	SAMN46070800
31	HBS012	Hubei	Patients	2019	ST26	L6	R	R	R	S	R	I	R	R	R	R	I	S	R	I	1	IncC	aadA2, aph(3'')-Ib, aph(6)-Id, blaCMY-2, blaTEM-1B, dfrA12, floR, mph(A), qepA4, qnrS1, sul1, sul2, tet(A)	SAMN46070801
32	JXS007	Jiangxi	Patients	2017	ST26	L6	R	R	R	S	R	I	R	R	R	R	S	R	S	R	1	IncC	aph(3'')-Ib, aph(6)-Id, blaCMY-2, floR, qnrS1, sul2, tet(A)	SAMN46070802
33	JXS008	Jiangxi	Patients	2019	ST26	L6	R	I	R	S	R	I	R	R	R	R	I	R	R	R	1	IncC	aadA2, aph(3'')-Ib, aph(6)-Id, blaCMY-2, blaTEM-1B, dfrA12, floR, mph(A), qepA4, qnrS1, sul1, sul2, tet(A)	SAMN46070803
34	JXS010	Jiangxi	Patients	2019	ST26	L6	R	R	R	S	R	I	R	R	R	R	S	R	R	R	1	IncC	aadA2, aph(3'')-Ib, aph(6)-Id, blaCMY-2, blaTEM-1B, dfrA12, floR, mph(A), qepA4, qnrS1, sul1, sul2, tet(A)	SAMN46070804
35	JXS011	Jiangxi	Patients	2020	ST26	L6	R	R	R	S	R	I	R	R	R	R	S	R	R	R	1	IncC	aadA2, aph(3'')-Ib, aph(6)-Id, blaCMY-2, blaTEM-1B, dfrA12, floR, mph(A), qepA4, qnrS1, sul1, sul2, tet(A)	SAMN46070805
36	JXS012	Jiangxi	Patients	2020	ST26	L6	R	R	R	S	R	I	R	R	R	R	R	R	R	R	1	IncC, IncHI2, IncHI2A	aac(3)-IId, aadA2, aadA22, aph(3')-Ia, aph(6)-Id, ARR-2, blaCMY-2, blaCTX-M-55, blaTEM-1B, dfrA12, dfrA14, lnu(F), mph(A), qepA4, qnrS1, sul1, sul2, sul3	SAMN46070806
37	HBS102	Hebei	Chicken meat	2018	ST26	L3	R	S	R	S	R	I	S	R	R	R	R	R	R	I		IncHI2, IncHI2A	aac(3)-IV, aac(6')-Ib-cr, aac(6')-Ib-cr, aadA1, aph(3'')-Ib, aph(3')-Ia, aph(4)-Ia, aph(6)-Id, ARR-3, blaCTX-M-14, blaOXA-1, catB3, cmlA1, dfrA12, floR, fosA3, mph(A), sul1, sul2, sul3, tet(A)	SAMN46070807
38	HBY180	Hebei	Chicken meat	2018	ST26	L3	R	S	I	S	R	I	S	R	R	R	R	R	S	S		IncHI2, IncHI2A	aac(6')-Ib-cr, aac(6')-Ib-cr, aadA1, aph(3'')-Ib, aph(3')-Ia, aph(6)-Id, ARR-3, blaOXA-1, catB3, cmlA1, dfrA12, sul1, sul2, sul3, tet(A)	SAMN46070808
39	HBS114	Hebei	Chicken meat	2018	ST26	L3	R	I	R	S	R	I	R	R	R	R	R	R	R	I		IncHI2, IncHI2A, IncI1-I(Alpha)	aac(3)-IV, aac(6')-Ib-cr, aac(6')-Ib-cr, aadA1, aadA2, aph(3'')-Ib, aph(3')-Ia, aph(4)-Ia, aph(6)-Id, ARR-3, blaCTX-M-14, blaOXA-1, catB3, cmlA1, floR, fosA3, mph(A), sul1, sul2, sul3, tet(A)	SAMN46070809
40	HBS171	Hebei	Chicken meat	2018	ST26	L4	R	S	R	S	R	I	R	R	R	R	R	R	S	I		IncHI2, IncHI2A	aac(6')-Ib-cr, aac(6')-Ib3, aac(6')-IIc, aadA5, armA, blaCTX-M-3, blaDHA-1, blaTEM-1B, catA2, dfrA17, ere(A), mcr-9, qnrB4, sul1, tet(D)	SAMN46070810
41	HBS184	Hebei	Chicken meat	2018	ST26	L3	R	R	R	S	R	I	S	R	R	R	R	R	R	I		IncHI2, IncHI2A	aac(3)-IV, aac(6')-Ib-cr, aac(6')-Ib-cr, aadA1, aph(3'')-Ib, aph(3')-Ia, aph(4)-Ia, aph(6)-Id, ARR-3, blaCTX-M-14, blaOXA-1, catB3, cmlA1, dfrA12, floR, fosA3, mph(A), sul1, sul2, sul3, tet(A)	SAMN46070811
42	HBS160	Hebei	Chicken meat	2018	ST26	L3	R	R	R	S	R	I	R	R	R	R	R	R	R	I		IncHI2, IncHI2A, IncI1-I(Alpha)	aac(3)-IV, aac(6')-Ib-cr, aac(6')-Ib-cr, aadA8b, aph(3'')-Ib, aph(3')-Ia, aph(4)-Ia, aph(6)-Id, ARR-3, blaCMY-2, blaCTX-M-14, blaOXA-1, catB3, dfrA12, floR, fosA3, mph(A), sul1, sul2, tet(A)	SAMN46070812
43	HBS200	Hebei	Chicken meat	2018	ST26	L3	R	S	R	S	R	I	S	R	R	R	R	R	R	S		IncHI2, IncHI2A	aac(3)-IV, aac(6')-Ib-cr, aac(6')-Ib-cr, aadA1, aph(3')-Ia, aph(4)-Ia, aph(6)-Id, ARR-3, blaCTX-M-14, blaOXA-1, catB3, cmlA1, dfrA12, floR, fosA3, mph(A), sul1, sul2, sul3, tet(A)	SAMN46070813
44	HNS003	Hunan	Chicken meat	2018	ST26	L4	R	I	R	S	R	I	S	R	R	R	R	R	S	I		IncHI2, IncHI2A	aac(3)-IV, aadA2, aph(3'')-Ib, aph(3')-Ia, aph(4)-Ia, aph(6)-Id, ARR-3, blaCTX-M-65, blaOXA-10, blaTEM-70, cmlA1, dfrA14, floR, lnu(F), qnrS1, sul3, tet(A)	SAMN46070814
45	HNS021	Hunan	Chicken meat	2018	ST26	L4	R	S	R	S	R	I	S	R	R	R	R	R	S	I		IncHI2, IncHI2A	aac(3)-IV, aadA2, aph(3'')-Ib, aph(3')-Ia, aph(4)-Ia, aph(6)-Id, ARR-3, blaCTX-M-65, blaOXA-10, blaTEM-70, cmlA1, dfrA14, floR, lnu(F), qnrS1, sul3, tet(A)	SAMN46070815
46	HNS531	Hunan	Chicken meat	2018	ST26	L4	R	S	R	S	R	I	S	R	R	R	I	R	S	I		IncHI2, IncHI2A	aac(3)-IV, aadA2, aph(3'')-Ib, aph(3')-Ia, aph(4)-Ia, aph(6)-Id, ARR-3, blaCTX-M-65, blaOXA-10, cmlA1, dfrA14, floR, qnrS1, sul3, tet(A)	SAMN46070816
47	SDS015	Shandong	Chicken meat	2018	ST26	L4	R	S	I	S	R	I	R	R	R	R	S	R	S	S		IncHI2, IncHI2A	aadA5, blaCTX-M-3, blaDHA-1, blaTEM-1B, dfrA17, mcr-9, qnrB4, sul1	SAMN46070817
48	SDS011	Shandong	Chicken meat	2018	ST26	L1	S	S	S	S	S	I	S	S	S	S	S	S	S	S		IncI1-I(Alpha)		SAMN46070818
49	SDJ06011	Shandong	Chicken meat	2018	ST26	L4	R	S	R	S	R	I	S	R	R	R	R	R	S	I		IncHI2, IncHI2A	aac(3)-IV, aadA2, aph(3'')-Ib, aph(3')-Ia, aph(4)-Ia, aph(6)-Id, ARR-3, blaCTX-M-65, blaOXA-10, blaTEM-70, cmlA1, dfrA14, floR, lnu(F), qnrS1, sul3, tet(A)	SAMN46070819
50	SDJ07017	Shandong	Chicken meat	2018	ST26	L4	R	I	R	S	R	I	R	R	R	R	S	R	S	I		IncHI2, IncHI2A	aadA5, blaCTX-M-3, blaDHA-1, blaTEM-1B, dfrA17, mcr-9, qnrB4, sul1, sul1	SAMN46070820
51	SDX07014	Shandong	Chicken meat	2018	ST26	L1	R	S	I	S	S	I	R	S	R	R	S	R	S	I		IncI1-I(Alpha)		SAMN46070821
52	SDS019	Shandong	Chicken meat	2018	ST26	L4	R	S	R	S	R	I	S	R	R	R	R	R	S	I		IncHI2, IncHI2A	aac(3)-IV, aadA2, aph(3'')-Ib, aph(3')-Ia, aph(4)-Ia, aph(6)-Id, ARR-3, blaCTX-M-65, blaOXA-10, blaTEM-70, cmlA1, dfrA14, floR, lnu(F), qnrS1, sul3, tet(A)	SAMN46070822
53	SDS021	Shandong	Chicken meat	2018	ST26	L4	R	S	R	S	R	I	S	R	R	R	R	R	S	I		IncHI2, IncHI2A	aac(3)-IV, aadA2, aph(3'')-Ib, aph(3')-Ia, aph(4)-Ia, aph(6)-Id, ARR-3, blaCTX-M-65, blaOXA-10, blaTEM-70, cmlA1, dfrA14, floR, lnu(F), qnrS1, sul3, tet(A)	SAMN46070823
54	SDS022	Shandong	Chicken meat	2018	ST26	L4	R	S	R	S	R	I	S	R	R	R	R	R	S	I		IncHI2, IncHI2A	aac(3)-IV, aadA2, aph(3'')-Ib, aph(3')-Ia, aph(4)-Ia, aph(6)-Id, ARR-3, blaCTX-M-65, blaOXA-10, blaTEM-70, cmlA1, dfrA14, floR, lnu(F), qnrS1, sul3, tet(A)	SAMN46070824
55	SCS803	Sichuan	Chicken meat	2018	ST26	L4	R	S	R	S	R	I	S	R	R	R	I	R	S	I		IncHI2, IncHI2A	aac(3)-IV, aadA2, aph(3'')-Ib, aph(3')-Ia, aph(4)-Ia, aph(6)-Id, ARR-3, blaCTX-M-65, blaOXA-10, blaTEM-70, cmlA1, dfrA14, floR, lnu(F), qnrS1, sul3, tet(A)	SAMN46070825
56	SCS807	Sichuan	Chicken meat	2018	ST26	L4	R	S	R	S	R	I	S	R	R	R	R	R	S	I		IncHI2, IncHI2A	aac(3)-IV, aadA2, ant(3'')-Ia, aph(3'')-Ib, aph(3')-Ia, aph(4)-Ia, aph(6)-Id, ARR-3, blaCTX-M-65, blaOXA-10, cmlA1, dfrA14, floR, qnrS1, sul3, tet(A)	SAMN46070826
57	SCS812	Sichuan	Chicken meat	2018	ST26	L2	R	S	I	S	R	I	S	R	R	R	S	R	S	S				SAMN46070827
58	SCS607	Sichuan	Chicken meat	2018	ST26	L4	R	S	R	S	R	I	R	R	R	R	R	R	S	I		IncHI2, IncHI2A	aac(3)-IV, aadA2, aph(3'')-Ib, aph(3')-Ia, aph(4)-Ia, aph(6)-Id, ARR-3, blaCTX-M-65, blaOXA-10, blaTEM-70, cmlA1, dfrA14, floR, lnu(F), qnrS1, sul3, tet(A)	SAMN46070828
59	SCS609	Sichuan	Chicken meat	2018	ST26	L4	R	S	R	S	R	I	S	R	R	R	R	R	S	I		IncHI2, IncHI2A	aac(3)-IV, aadA2, aph(3'')-Ib, aph(3')-Ia, aph(4)-Ia, aph(6)-Id, ARR-3, blaCTX-M-65, blaOXA-10, blaTEM-70, cmlA1, dfrA14, floR, lnu(F), qnrS1, sul3, tet(A)	SAMN46070829
60	SCS618	Sichuan	Chicken meat	2018	ST26	L4	R	S	R	S	R	I	S	R	R	R	I	R	S	I		IncHI2, IncHI2A	aac(3)-IV, aadA22, aph(3'')-Ib, aph(3')-Ia, aph(4)-Ia, aph(6)-Id, ARR-3, blaCTX-M-65, blaOXA-10, blaTEM-1B, cmlA1, dfrA14, floR, lnu(F), qnrS1, tet(A)	SAMN46070830
61	SCS624	Sichuan	Chicken meat	2018	ST26	L4	R	S	R	S	R	I	S	R	R	R	R	R	S	I		IncHI2, IncHI2A	aac(3)-IV, aadA2, aph(3'')-Ib, aph(3')-Ia, aph(4)-Ia, aph(6)-Id, ARR-3, blaCTX-M-65, blaOXA-10, blaTEM-70, cmlA1, dfrA14, floR, lnu(F), qnrS1, sul3, tet(A)	SAMN46070831
62	SCS707	Sichuan	Chicken meat	2018	ST26	L2	R	S	S	S	R	I	S	R	R	R	R	R	S	S				SAMN46070832
63	SXS13C	Shanxi	Chicken meat	2018	ST26	L4	R	R	R	S	R	I	R	R	R	R	R	R	S	R		IncHI2, IncHI2A	aadA5, armA, blaCTX-M-3, blaTEM-1B, dfrA17, sul1, tet(D)	SAMN46070833
64	HNS196	Henan	Chicken meat	2010	ST26	L4	R	I	R	S	R	I	S	R	R	R	R	R	S	S		IncHI2, IncHI2A	aac(6')-IIc, aadA5, armA, blaCTX-M-3, blaTEM-1B, catA2, dfrA17, ere(A), sul1, tet(D)	SAMN46070834
65	XJS035	Xinjiang	Others	2014	ST26	L1	S	S	S	S	S	I	S	S	S	S	S	S	S	S				SAMN46070835
66	SXS020	Shannxi	Chicken meat	2010	ST26	L4	R	R	R	S	R	I	R	R	R	R	R	R	S	I		IncHI2, IncHI2A	aac(6')-Ib-cr, aac(6')-Ib3, aac(6')-IIc, aadA5, armA, blaCTX-M-3, blaDHA-1, blaTEM-1B, catA2, dfrA17, ere(A), qnrB4, sul1, tet(D)	SAMN46070836
67	SXS220	Shannxi	Others	2016	ST26	L4	R	I	R	S	R	I	R	R	R	R	R	R	S	I		IncHI2, IncHI2A	aac(6')-IIc, aadA5, armA, blaCTX-M-3, blaDHA-1, blaTEM-1B, catA2, dfrA17, ere(A), mcr-9, qnrB4, sul1, tet(D)	SAMN46070837
68	SXS222	Shannxi	Others	2016	ST26	L4	R	R	R	S	R	I	R	R	R	R	R	R	S	I		IncHI2, IncHI2A	aac(6')-IIc, aadA5, armA, blaCTX-M-3, blaDHA-1, blaTEM-1B, catA2, dfrA17, ere(A), mcr-9, qnrB4, sul1, tet(D)	SAMN46070838
69	SCS227	Sichuan	Chicken meat	2012	ST26	L4	R	S	R	S	R	I	R	R	R	R	R	R	S	S		IncHI2, IncHI2A	aac(6')-IIc, aadA5, armA, blaCTX-M-3, blaTEM-1B, catA2, dfrA17, ere(A), mcr-9, sul1, tet(D)	SAMN46070839
70	SXS034	Shannxi	Chicken meat	2010	ST26	L4	R	R	R	S	R	I	R	R	R	R	S	R	S	I		IncHI2, IncHI2A	aac(6')-Ib-cr, aac(6')-Ib3, aac(6')-IIc, aadA5, armA, blaCTX-M-3, blaDHA-1, blaTEM-1B, catA2, dfrA17, ere(A), mcr-9, qnrB4, sul1, tet(D)	SAMN46070840
71	SCS425	Sichuan	Chicken meat	2010	ST26	L4	R	R	R	S	R	I	R	R	R	R	R	R	S	I		IncHI2, IncHI2A	aac(6')-Ib-cr, aac(6')-Ib3, aac(6')-IIc, aadA5, armA, blaCTX-M-3, blaDHA-1, blaTEM-1B, catA2, dfrA17, ere(A), mcr-9, qnrB4, sul1, tet(D)	SAMN46070841
72	SXS010	Shannxi	Chicken meat	2011	ST26	L4	R	I	R	S	R	I	R	R	R	R	R	R	S	I		IncHI2, IncHI2A	aac(6')-IIc, aadA5, armA, blaCTX-M-3, blaDHA-1, blaTEM-1B, catA2, dfrA17, ere(A), mcr-9, qnrB4, sul1, tet(D)	SAMN46070842
73	BJS615	Beijing	Chicken meat	2010	ST26	L4	R	R	R	S	R	I	R	R	R	R	R	R	S	I		IncHI2, IncHI2A	aac(6')-Ib-cr, aac(6')-Ib3, aac(6')-IIc, aadA5, armA, blaCTX-M-3, blaDHA-1, blaTEM-1B, catA2, dfrA17, ere(A), mcr-9, qnrB4, sul1, tet(D)	SAMN46070843
74	SXS002	Shannxi	Others	2010	ST26	L4	R	R	R	S	R	I	R	R	R	R	R	R	S	I		IncHI2, IncHI2A	aac(6')-Ib-cr, aac(6')-Ib3, aac(6')-IIc, aadA5, blaCTX-M-3, blaDHA-1, blaTEM-1B, catA2, dfrA17, ere(A), mcr-9, qnrB4, sul1, sul1, tet(D)	SAMN46070844
75	GDS808	Guangdong	Chicken meat	2010	ST26	L4	R	R	R	S	R	I	R	R	R	R	R	R	S	I		IncHI2, IncHI2A	aac(6')-IIc, aadA5, armA, blaCTX-M-3, blaDHA-1, blaTEM-1B, catA2, dfrA17, ere(A), mcr-9, qnrB4, sul1, tet(D)	SAMN46070845
76	FJS946	Fujian	Chicken meat	2010	ST26	L4	R	S	S	S	S	I	S	S	S	R	S	R	S	S				SAMN46070846
77	HNS1108	Henan	Others	2008	ST26	L1	R	S	I	S	R	I	S	R	R	R	R	R	S	S				SAMN46070847
78	SXS001	Shannxi	Chicken meat	2011	ST26	L4	R	R	R	S	R	I	R	R	R	R	R	R	S	I		IncHI2, IncHI2A	aac(6')-Ib-cr, aac(6')-Ib3, aac(6')-IIc, aadA5, armA, blaCTX-M-3, blaDHA-1, blaTEM-1B, catA2, dfrA17, ere(A), mcr-9, qnrB4, sul1, tet(D)	SAMN46070848
79	SXS053	Shannxi	Chicken meat	2014	ST26	L4	R	S	I	S	R	I	S	R	R	R	R	R	S	S		IncHI2, IncHI2A	aac(6')-IIc, aadA5, armA, blaCTX-M-3, blaTEM-1B, catA2, dfrA17, ere(A), mcr-9, sul1, tet(D)	SAMN46070849
80	HNS005	Hunan	Aquatic products	2016	ST26	L6	R	R	R	S	R	I	R	R	R	R	S	R	R	R	1	IncC	aadA2, aph(3'')-Ib, aph(6)-Id, blaCMY-2, blaTEM-1B, dfrA12, floR, mph(A), qepA4, qnrS1, sul1, sul2, tet(A)	SAMN46070850
81	HNS008	Hunan	Aquatic products	2018	ST26	L6	R	R	R	S	R	I	R	R	R	R	S	R	R	R	1	IncC, IncHI2, IncHI2A	aph(3'')-Ib, aph(3')-Ia, aph(6)-Id, ARR-2, blaCMY-2, blaTEM-1B, dfrA12, dfrA14, erm(B), floR, mph(A), mph(E), msr(E), qepA4, qnrS1, sul1, sul2, tet(A)	SAMN46070851
82	HNS016	Hunan	Patients	2018	ST26	L6	R	R	R	S	R	I	R	R	R	R	S	R	R	R	1	IncC	aadA2, aph(3'')-Ib, aph(6)-Id, blaCMY-2, blaTEM-1B, dfrA12, floR, mph(A), qepA4, qnrS1, sul1, sul2, tet(A)	SAMN46070852
83	HNS017	Hunan	Patients	2018	ST26	L6	R	R	R	S	R	I	R	R	R	R	S	R	R	R	1	IncC	aadA2, aph(3'')-Ib, aph(6)-Id, blaCMY-2, blaTEM-1B, dfrA12, floR, mph(A), qepA4, qnrS1, sul1, sul2, tet(A)	SAMN46070853
84	HNS018	Hunan	Patients	2019	ST26	L6	R	R	R	S	R	I	R	R	R	R	S	R	R	R		IncC	aadA2, aph(3'')-Ib, aph(6)-Id, blaCMY-2, blaTEM-1B, dfrA12, floR, mph(A), qepA4, qnrS1, sul1, sul2, tet(A)	SAMN46070854
85	SCS597	Sichuan	Patients	2020	ST26	L5	R	R	R	S	R	I	R	R	R	R	S	R	R	R	1	Col440I, IncFIB(pNDM-Mar), IncFII(p96A), IncHI2, IncHI2A	aac(6')-Ib-cr, aac(6')-Ib-cr, aadA2, aph(3'')-Ib, aph(6)-Id, ARR-3, blaDHA-1, blaOXA-1, catB3, dfrA12, floR, mph(A), mph(E), msr(E), qnrB4, sul1, sul2, sul4, tet(A)	SAMN46070855
86	SCS433	Sichuan	Patients	2020	ST26	L6	R	R	R	S	R	I	R	R	R	R	S	R	R	I	1	IncC, IncX1	aadA2, aph(3'')-Ib, aph(6)-Id, blaCMY-2, blaTEM-1B, dfrA12, floR, mph(A), qnrS1, sul1, sul2, tet(A)	SAMN46070856
87	SCS320	Sichuan	Patients	2020	ST26	L4	R	R	R	S	S	I	S	R	R	R	I	S	R	S		IncHI2, IncHI2A, IncI1-I(Alpha)	aac(3)-IV, aac(6')-Ib-cr, aac(6')-Ib-cr, aph(4)-Ia, ARR-3, blaCTX-M-123, blaOXA-1, catB3, floR, fosA3, mph(A), sul1, sul2	SAMN46070857
88	SCS319	Sichuan	Patients	2020	ST26	L4	R	I	I	S	S	I	S	R	R	R	R	S	R	S		IncHI2, IncHI2A, IncI1-I(Alpha)	aac(3)-IV, aac(6')-Ib-cr, aac(6')-Ib-cr, aph(4)-Ia, ARR-3, blaCTX-M-123, blaOXA-1, catB3, floR, fosA3, mph(A), sul1, sul2	SAMN46070858
89	SCS196	Sichuan	Patients	2020	ST26	L6	R	R	R	S	R	I	R	R	R	R	S	R	R	R	1	IncC, IncFII(p96A), IncHI1A(NDM-CIT), IncHI1B(pNDM-CIT)	aadA2, aph(3'')-Ib, aph(6)-Id, blaCMY-2, blaTEM-1B, dfrA12, floR, mph(A), qepA4, qnrS1, sul1, sul2, tet(A)	SAMN46070859
90	SCS124	Sichuan	Patients	2020	ST26	L6	R	R	R	S	R	I	R	R	R	R	S	R	R	R	1	IncC, IncFII(p96A), IncHI1A(NDM-CIT), IncHI1B(pNDM-CIT)	aadA2, aph(3'')-Ib, aph(6)-Id, blaCMY-2, blaTEM-1B, dfrA12, floR, mph(A), qepA4, qnrS1, sul1, sul2, tet(A)	SAMN46070860
91	SHS100	Guangxi	Patients	2011	ST26	L3	S	S	S	S	S	I	S	S	S	I	S	S	S	S				SAMN46070861
92	SHS101	Hubei	Patients	2000	ST26	L3	S	S	S	S	S	I	S	S	S	S	S	S	S	S		ColRNAI		SAMN46070862
93	SHS104	Guangxi	Patients	2013	ST26	L5	S	S	S	S	S	I	S	R	S	S	R	R	S	I	1	IncFIB(K)	aac(3)-IId, aac(6')-Ib-cr, aac(6')-Ib-cr, aadA16, ARR-3, dfrA27, qnrB6, sul1	SAMN46070863
94	SHS105	Guangxi	Patients	2013	ST26	L5	S	S	S	S	S	I	S	S	S	S	S	R	R	R	1	IncFIB(K)	aac(6')-Ib-cr, aac(6')-Ib-cr, aadA16, ARR-3, dfrA27, mph(A), qnrB6, sul1	SAMN46070864
95	SHS106	Guangxi	Patients	2011	ST26	L3	S	S	S	S	S	I	S	S	S	S	S	S	S	S				SAMN46070865
96	SHS109	Guangxi	Patients	2013	ST26	L6	R	R	R	S	R	I	R	R	R	R	S	R	R	R		IncC	aadA2, aph(3'')-Ib, aph(6)-Id, blaCMY-61, blaTEM-1B, dfrA12, floR, mph(A), qepA4, qnrS1, sul1, sul2, tet(A)	SAMN46070866
97	SHS110	Guangxi	Patients	2003	ST26	L4	S	S	S	S	S	I	S	S	S	I	S	S	S	S				SAMN46070867
98	SHS111	Guangxi	Patients	2003	ST26	L4	S	S	S	S	S	I	S	S	S	S	S	S	S	S				SAMN46070868
99	SHS112	Guangxi	Patients	2012	ST26	L5	S	R	I	S	S	I	R	R	R	R	S	R	R	R	1	IncFIB(K)	aac(6')-Ib-cr, aac(6')-Ib-cr, aadA16, ARR-3, dfrA27, mph(A), qnrB6, sul1	SAMN46070869
100	SHS113	Hubei	Patients	2012	ST26	L3	S	S	S	S	S	I	S	S	S	S	S	S	S	S				SAMN46070870
101	SHS115	Hubei	Patients	2012	ST26	L2	R	R	R	S	R	I	S	S	S	S	S	S	S	S				SAMN46070871
102	SHS116	Hubei	Patients	2012	ST26	L2	R	R	R	S	R	I	S	S	S	S	S	S	S	S				SAMN46070872
103	SHS117	Hubei	Patients	1997	ST26	L2	R	R	R	S	R	I	S	S	S	S	S	S	S	S				SAMN46070873
104	SHS118	Shanxi	Patients	2013	ST26	L6	R	R	R	S	R	I	R	R	R	R	S	S	S	S	1			SAMN46070874
105	SHS119	Fujian	Patients	2010	ST26	L5	R	I	R	S	R	I	R	R	R	R	S	R	R	R	1	IncFIB(pNDM-Mar), IncHI2, IncHI2A	aac(6')-Ib-cr, aac(6')-Ib-cr, aph(3'')-Ib, aph(6)-Id, ARR-3, blaDHA-1, blaOXA-1, catB3, mph(A), qnrB4, sul1, sul2, tet(A)	SAMN46070875
106	SHS120	Fujian	Patients	2013	ST26	L6	R	R	R	S	R	I	R	R	R	R	S	R	R	R	1	IncC	aadA2, aph(3'')-Ib, aph(6)-Id, blaCMY-2, blaTEM-1B, dfrA12, floR, mph(A), qepA4, qnrS1, sul1, sul2, tet(A)	SAMN46070876
107	SHS121	Xinjiang	Patients	2018	ST26	L4	R	S	R	S	R	I	S	R	R	R	R	R	S	I		IncHI2, IncHI2A	aac(3)-IV, aadA2, aadA22, aph(3'')-Ib, aph(3')-Ia, aph(4)-Ia, aph(6)-Id, ARR-3, blaCTX-M-65, blaOXA-10, blaTEM-1B, cmlA1, dfrA14, floR, lnu(F), qnrS1, sul3, tet(A)	SAMN46070877
108	SHS122	Xinjiang	Patients	2018	ST26	L2	S	S	S	S	S	I	S	R	S	S	R	R	S	S				SAMN46070878
109	SHS133	Fujian	Patients	2010	ST26	L5	S	S	S	S	R	I	S	R	S	S	S	S	S	S	1			SAMN46070879
110	SHS134	Fujian	Patients	2010	ST26	L5	S	S	S	S	R	I	S	S	S	S	S	S	S	S	1		tet(A)	SAMN46070880
111	SHS224	Guangxi	Aquatic products	2008	ST26	L4	R	S	R	S	R	R	S	S	S	R	R	R	S	S		IncHI2, IncHI2A	aac(3)-IIa, aac(6')-Ib-cr, aac(6')-Ib-cr, aadA2, aadA5, aph(3'')-Ib, aph(6)-Id, ARR-3, blaOXA-1, bleO, catB3, dfrA12, dfrA17, sul1, sul2, tet(D)	SAMN46070881
112	SHS225	Guangxi	Aquatic products	2009	ST26	L2	S	S	S	S	R	I	S	I	S	S	S	S	S	I		IncR	aph(3')-Ia, tet(A)	SAMN46070882
113	SHS227	Guangxi	Aquatic products	2009	ST26	L2	S	S	S	S	S	I	R	I	S	I	S	S	S	I		IncR	aph(3')-Ia	SAMN46070883
114	SHS228	Guangxi	Aquatic products	2009	ST26	L2	S	S	S	S	R	I	S	I	S	R	S	S	S	I		IncR	aph(3')-Ia, tet(A)	SAMN46070884
115	SHS229	Guangxi	Aquatic products	2010	ST26	L2	S	S	S	S	S	I	I	I	S	I	S	S	S	R		IncR	aph(3')-Ia	SAMN46070885
116	SHS230	Guangxi	Aquatic products	2010	ST26	L2	S	S	S	S	R	I	I	I	S	I	S	S	S	I		IncR	aph(3')-Ia, tet(A)	SAMN46070886
117	SHS231	Guangxi	Aquatic products	2010	ST26	L2	S	S	S	S	R	I	S	I	S	I	S	S	S	I		IncR	aph(3')-Ia, tet(A)	SAMN46070887
118	SHS232	Guangxi	Others	2012	ST26	L2	S	S	S	S	R	I	S	I	S	S	S	S	S	I		IncR	aph(3')-Ia, tet(A)	SAMN46070888
119	D2C37	Guangxi	Patients	2018	ST26	L6	R	R	R	S	R	I	R	R	R	R	S	S	S	S	1	IncC, IncFII(p96A)	aph(3'')-Ib, aph(6)-Id, blaCMY-2, blaTEM-1B, floR, sul2, tet(A)	SAMN46070889
120	D2C38	Guangxi	Patients	2018	ST26	L2	S	S	S	S	S	I	S	S	S	S	S	S	S	S				SAMN46070890
121	D2C39	Guangxi	Patients	2018	ST26	L2	S	S	S	S	S	I	S	S	S	S	S	S	S	S				SAMN46070891
122	D2C44	Guangxi	Patients	2018	ST26	L5	R	S	R	S	R	I	S	R	S	I	R	R	R	S	1	IncFIB(K)	aac(3)-IId, aac(6')-Ib-cr, aac(6')-Ib-cr, aadA16, aph(3'')-Ib, aph(3'')-Ib, aph(3'')-Ib, aph(3'')-Ib, aph(3')-Ia, aph(6)-Id, aph(6)-Id, aph(6)-Id, aph(6)-Id, ARR-3, blaTEM-1B, catA2, dfrA27, erm(B), floR, mph(A), qnrB6, sul1, sul1, sul1, sul2, tet(A)	SAMN46070892
123	D2C56	Guangdong	Chicken meat	2013	ST26	L4	S	S	S	S	S	I	S	S	S	S	S	S	S	S				SAMN46070893
124	D2C57	Guangdong	Chicken meat	2013	ST26	L4	S	S	S	S	S	I	S	S	S	S	S	S	S	S				SAMN46070894
125	D2C58	Guangdong	Chicken meat	2013	ST26	L4	S	S	S	S	S	I	S	S	S	S	S	S	S	S				SAMN46070895
126	D2C96	Guangdong	Chicken meat	2016	ST26	L1	S	S	S	S	S	I	S	S	S	S	S	S	S	S				SAMN46070896
127	D2C108	Guangdong	Chicken meat	2017	ST26	L4	R	S	R	S	R	I	S	R	R	R	R	R	S	I		IncHI2, IncHI2A	aac(3)-IV, aadA1, aadA1, aadA1, aadA2, aph(4)-Ia, ARR-3, blaCTX-M-65, blaOXA-10, blaTEM-1B, cmlA1, cmlA1, cmlA1, dfrA14, floR, qnrS1, sul3, tet(A), tet(A), tet(A)	SAMN46070897
128	D2C109	Guangdong	Chicken meat	2017	ST26	L4	R	S	R	S	R	I	S	R	R	R	R	R	S	I		IncHI2, IncHI2A	aac(3)-IV, aadA1, aadA1, aadA2, ant(3'')-Ia, aph(4)-Ia, ARR-3, blaCTX-M-65, blaOXA-10, blaTEM-1B, cmlA1, cmlA1, cmlA1, dfrA14, floR, qnrS1, sul3, tet(A), tet(A), tet(A)	SAMN46070898
129	D2C110	Guangdong	Chicken meat	2017	ST26	L4	S	S	S	S	S	I	S	S	S	S	S	S	S	S				SAMN46070899
130	D2C112	Shandong	Chicken meat	2017	ST26	L3	R	R	R	S	R	I	S	R	R	R	I	R	S	I		Col156, IncX1	aph(3'')-Ib, aph(3')-IIa, aph(6)-Id, blaCTX-M-55, blaTEM-214, dfrA14, floR, sul2, tet(A)	SAMN46070900
131	D2C118	Guangxi	Aquatic products	2018	ST26	L3	S	S	S	S	S	I	S	S	S	S	S	S	S	I		Col3M	qnrD1	SAMN46070901
132	D2C119	Guangdong	Aquatic products	2018	ST26	L3	S	S	S	S	S	I	S	S	S	S	S	S	S	S				SAMN46070902
133	D2C121	Guangxi	Aquatic products	2018	ST26	L5	S	S	S	S	S	I	S	S	S	S	S	R	R	I		IncFIB(K)	aac(6')-Ib-cr, aac(6')-Ib-cr, aadA16, ARR-3, dfrA27, mph(A), qnrB6, sul1, sul1, sul1	SAMN46070903
134	D2C122	Guangdong	Others	2019	ST26	L4	R	S	R	S	R	I	S	R	R	R	I	R	S	I		IncHI2, IncHI2A	aac(3)-IV, aadA1, aadA1, aadA2, aadA24, aph(3'')-Ib, aph(3')-Ia, aph(4)-Ia, aph(6)-Id, ARR-3, blaCTX-M-65, blaOXA-10, blaTEM-1B, cmlA1, cmlA1, cmlA1, dfrA14, floR, sul3, tet(A)	SAMN46070904
135	D2C123	Guangdong	Others	2019	ST26	L4	S	S	S	S	S	I	S	R	S	S	R	S	S	S		IncHI2, IncHI2A	aac(3)-IV, aadA1, aadA2, aadA22, aadA24, aph(3'')-Ib, aph(3')-Ia, aph(4)-Ia, aph(6)-Id, blaCTX-M-65, cmlA1, floR, lnu(F), qnrS1, sul3, tet(A), tet(A), tet(A), tet(A)	SAMN46070905
136	D2C124	Guangdong	Chicken meat	2019	ST26	L4	S	S	S	S	R	I	S	S	S	S	S	S	S	S		IncHI2, IncHI2A	aac(3)-IV, aadA1, aadA2, aadA22, aadA24, aph(3'')-Ib, aph(3')-Ia, aph(4)-Ia, aph(6)-Id, blaCTX-M-65, blaTEM-1B, cmlA1, floR, lnu(F), qnrS1, sul3, tet(A), tet(A), tet(A)	SAMN46070906
137	D2C125	Guangdong	Chicken meat	2019	ST26	L4	R	S	R	S	R	I	S	R	R	R	R	R	S	I		IncHI2, IncHI2A	aac(3)-IV, aadA1, aadA2, aadA22, aadA24, ant(3'')-Ia, aph(3'')-Ib, aph(3')-Ia, aph(4)-Ia, aph(6)-Id, ARR-3, blaCTX-M-65, blaOXA-10, blaTEM-1B, cmlA1, cmlA1, cmlA1, dfrA14, floR, lnu(F), qnrS1, sul3, tet(A), tet(A), tet(A)	SAMN46070907
138	D2C126	Guangdong	Chicken meat	2019	ST26	L4	R	S	R	S	R	I	S	R	R	R	R	S	S	I		IncHI2, IncHI2A	aac(3)-IV, aadA2, aadA22, aadA24, aph(3'')-Ib, aph(3')-Ia, aph(4)-Ia, aph(6)-Id, blaCTX-M-65, blaTEM-1B, cmlA1, floR, lnu(F), qnrS1, sul3, tet(A), tet(A), tet(A)	SAMN46070908
139	D2C127	Guangdong	Others	2019	ST26	L4	R	S	R	S	R	I	S	R	R	R	R	R	S	I		IncHI2, IncHI2A	aadA1, aadA2, cmlA1, sul3	SAMN46070909
140	D2C128	Fujian	Aquatic products	2019	ST26	L3	S	S	S	S	S	I	S	S	S	S	S	S	S	S				SAMN46070910
141	D2C130	Guangdong	Aquatic products	2019	ST26	L3	S	S	S	S	S	I	S	S	S	S	S	S	S	I		Col3M	qnrD1	SAMN46070911

## Sheet: Table S2
Table S2. Distribution of S. Thompson across various sources in different administrative regions of China
Administrative region	Total	Patients	Chicken meat	Aquatic products	Other meat
Guangxi Zhuang Autonomous Region	40	18	0	20	2
Guangdong	19	3	11	2	3
Sichuan	16	6	10	0	0
Hubei	15	15	0	0	0
Shandong	9	0	9	0	0
Hunan	8	3	3	2	0
Shannxi	8	0	5	0	3
Hebei	7	0	7	0	0
Fujian	6	4	1	1	0
Jiangxi	5	5	0	0	0
Xinjiang	3	2	0	0	1
Henan	2	0	1	0	1
Shanxi	2	1	1	0	0
Beijing	1	0	1	0	0

## Sheet: Table S3
Table S3. Interpretive criteria for antimicrobial susceptibility based on CLSI and NARMS Standards
Abbreviation	Antimicrobial Agent	Resistant	Intermediate	Susceptible	Reference
TET	Tetracycline	≤4	8	≥16	CLSI-M100-ED30
AMP	Ampicillin	≤8	16^	≥32	CLSI-M100-ED30
CHL	Chloramphenicol	≤8	16	≥32	CLSI-M100-ED30
AMS	Ampicillin/Sulbactam	≤8/4	16/8^	≥32/16	CLSI-M100-ED30
CFZ	Cefazolin	≤16	-	≥32	CLSI-M100-ED30
SXT	Trimethoprim/Sulfamethoxazole	≤2/38	-	≥4/76	CLSI-M100-ED30
CTX	Cefotaxime	≤1	2^	≥4	CLSI-M100-ED30
FOX	Cefoxitin	≤8	16^	≥32	CLSI-M100-ED30
CAZ	Ceftazidime	≤4	8^	≥16	CLSI-M100-ED30
AZI	Azithromycin	≤16	-	≥32	2021 NARMS Interpretive Criteria for Susceptibility Testing
CIP	Ciprofloxacin	≤0.06	0.12-0.5^	≥1	CLSI-M100-ED30
GEN	Gentamycin	≤4	8^	≥16	CLSI-M100-ED30
CST	Colistin	-	≤2^	≥4	CLSI-M100-ED30
IPM	Imipenem	≤1	2	≥4	CLSI-M100-ED30

## Sheet: Table S4
Table S4. Basic information 1484 publicly available S. Thompson genomes
Serial#	ID	Country	Source	Region	Lineage
1	GCA_000315995.1	USA	unknown	North America	B
2	GCA_000473275.1	not collected	unknown	Not collected	B
3	GCA_000486365.2	not collected	unknown	Not collected	B
4	GCA_000973955.1	Canada	fecal material	North America	B
5	GCA_001240525.1	USA	chicken breast	North America	B
6	GCA_001240555.1	USA	ground turkey	North America	B
7	GCA_001240735.1	USA	chicken breast	North America	B
8	GCA_001242585.1	USA	chicken breast	North America	B
9	GCA_001305815.1	USA	stool sample	North America	B
10	GCA_001305835.1	USA	stool sample	North America	B
11	GCA_001478265.1	USA	ground turkey	North America	B
12	GCA_001479545.1	USA	ground turkey	North America	B
13	GCA_001691965.1	not collected	unknown	Not collected	B
14	GCA_001692105.1	not collected	unknown	Not collected	A
15	GCA_001953015.1	not collected	unknown	Not collected	B
16	GCA_002059565.1	USA	unknown	North America	B
17	GCA_002061205.1	USA	unknown	North America	B
18	GCA_002061345.1	not collected	unknown	Not collected	B
19	GCA_002062295.1	not collected	unknown	Not collected	B
20	GCA_002063795.1	Croatia	Human, stool	Europe	B
21	GCA_002105905.1	USA	sediment pond	North America	B
22	GCA_002105955.1	USA	feces	North America	B
23	GCA_002106065.1	USA	water	North America	B
24	GCA_002106145.1	USA	feces	North America	B
25	GCA_002106235.1	USA	produce field drag swab	North America	B
26	GCA_002106375.1	USA	feces	North America	B
27	GCA_002106635.1	USA	soil	North America	B
28	GCA_002106665.1	USA	soil	North America	B
29	GCA_002106795.1	USA	water	North America	B
30	GCA_002107305.1	USA	produce field drag swab	North America	B
31	GCA_002107385.1	USA	water	North America	B
32	GCA_002107615.1	USA	water	North America	B
33	GCA_002108215.1	USA	produce field drag swab	North America	B
34	GCA_003052785.2	China	Foodborne disease surveillance	China	A
35	GCA_003117275.1	USA	feces	North America	B
36	GCA_003119225.1	USA	feces	North America	B
37	GCA_003120165.1	USA	feces	North America	B
38	GCA_003120605.1	USA	feces	North America	B
39	GCA_003263715.1	USA	sediment	North America	B
40	GCA_003735065.1	USA	comminuted chicken	North America	B
41	GCA_003736045.1	USA	comminuted chicken	North America	B
42	GCA_003741505.1	USA	chicken carcass	North America	B
43	GCA_003741725.1	USA	raw intact chicken	North America	B
44	GCA_003742285.1	USA	comminuted chicken	North America	B
45	GCA_003742405.1	USA	comminuted chicken	North America	B
46	GCA_003761045.1	USA	raw intact chicken	North America	B
47	GCA_003762485.1	USA	raw intact chicken	North America	B
48	GCA_003780185.1	USA	animal-cattle-dairy cow	North America	B
49	GCA_003888075.1	United Kingdom	human	Europe	B
50	GCA_003888775.1	United Kingdom	human	Europe	B
51	GCA_003902395.2	Mexico	river water	South America	B
52	GCA_003907975.1	United Kingdom	human	Europe	B
53	GCA_003914375.1	USA	ground turkey	North America	B
54	GCA_003923515.1	United Kingdom	human	Europe	B
55	GCA_004178755.1	United Kingdom	human	Europe	B
56	GCA_004187155.1	United Kingdom	human	Europe	B
57	GCA_004188415.1	United Kingdom	human	Europe	B
58	GCA_004190255.1	United Kingdom	human	Europe	B
59	GCA_004216095.1	United Kingdom	human	Europe	B
60	GCA_004218345.1	Mexico	river water	South America	B
61	GCA_004219565.2	USA	hazelnut	North America	B
62	GCA_004228085.1	USA	raw intact chicken	North America	B
63	GCA_004228685.1	USA	raw intact chicken	North America	B
64	GCA_004262405.1	United Kingdom	human	Europe	B
65	GCA_004264405.1	United Kingdom	human	Europe	B
66	GCA_004288875.1	Mexico	environment	South America	B
67	GCA_004308355.1	Canada	fecal material	North America	B
68	GCA_005543895.1	USA	Chicken Wings	North America	B
69	GCA_005616935.1	USA	Turkey Patties	North America	B
70	GCA_005688415.1	USA	Chicken thighs	North America	B
71	GCA_005767695.1	USA	ground turkey	North America	B
72	GCA_006340405.1	USA	Chicken Thighs	North America	B
73	GCA_006341445.1	USA	Chicken Thighs	North America	B
74	GCA_006387135.1	United Kingdom	human	Europe	B
75	GCA_006397335.1	USA	raw intact chicken	North America	B
76	GCA_006399915.1	United Kingdom	human	Europe	B
77	GCA_006450005.1	United Kingdom	human	Europe	B
78	GCA_006516995.1	China	human feces	China	A
79	GCA_006520635.1	Peru	biological fluid or and tissue	South America	B
80	GCA_006520915.1	Mexico	papaya	South America	B
81	GCA_006627905.1	USA	raw intact chicken	North America	B
82	GCA_006931375.1	United Kingdom	human	Europe	B
83	GCA_006934375.1	United Kingdom	human	Europe	B
84	GCA_006935175.1	United Kingdom	human	Europe	B
85	GCA_006936445.1	United Kingdom	human	Europe	B
86	GCA_006936915.1	United Kingdom	human	Europe	B
87	GCA_006977925.1	United Kingdom	human	Europe	B
88	GCA_006978805.1	United Kingdom	human	Europe	B
89	GCA_006987345.1	United Kingdom	human	Europe	B
90	GCA_006990685.1	United Kingdom	human	Europe	B
91	GCA_006990695.1	United Kingdom	human	Europe	B
92	GCA_006993685.1	United Kingdom	human	Europe	B
93	GCA_006993945.1	United Kingdom	human	Europe	B
94	GCA_007004825.1	United Kingdom	human	Europe	B
95	GCA_007006145.1	United Kingdom	human	Europe	B
96	GCA_007007065.1	United Kingdom	human	Europe	B
97	GCA_007007865.1	United Kingdom	human	Europe	B
98	GCA_007008505.1	United Kingdom	human	Europe	B
99	GCA_007009995.1	United Kingdom	human	Europe	B
100	GCA_007010745.1	United Kingdom	human	Europe	B
101	GCA_007015945.1	United Kingdom	human	Europe	B
102	GCA_007017125.1	United Kingdom	human	Europe	B
103	GCA_007018465.1	United Kingdom	human	Europe	B
104	GCA_007141305.1	United Kingdom	human	Europe	B
105	GCA_007142365.1	United Kingdom	human	Europe	B
106	GCA_007142895.1	United Kingdom	human	Europe	B
107	GCA_007145005.1	United Kingdom	human	Europe	B
108	GCA_007151205.1	United Kingdom	human	Europe	B
109	GCA_007152925.1	United Kingdom	human	Europe	B
110	GCA_007178415.1	USA	chicken breast	North America	B
111	GCA_007179995.1	USA	chicken breast	North America	B
112	GCA_007181765.1	USA	chicken breast	North America	B
113	GCA_007181815.1	China	chili powder	China	B
114	GCA_007182075.1	Mexico	papaya	South America	B
115	GCA_007182495.1	United Kingdom	human	Europe	B
116	GCA_007182555.1	United Kingdom	human	Europe	A
117	GCA_007187555.1	Mexico	papaya	South America	B
118	GCA_007204175.1	Mexico	papaya	South America	B
119	GCA_007206495.1	United Kingdom	human	Europe	B
120	GCA_007206515.1	United Kingdom	human	Europe	B
121	GCA_007206725.1	United Kingdom	human	Europe	B
122	GCA_007209595.1	United Kingdom	human	Europe	B
123	GCA_007216135.1	United Kingdom	human	Europe	B
124	GCA_007218835.1	United Kingdom	human	Europe	A
125	GCA_007219475.1	United Kingdom	human	Europe	B
126	GCA_007226355.1	United Kingdom	human	Europe	B
127	GCA_007235075.1	United Kingdom	human	Europe	B
128	GCA_007237995.1	USA	stool	North America	B
129	GCA_007240735.1	United Kingdom	human	Europe	B
130	GCA_007240795.1	United Kingdom	human	Europe	B
131	GCA_007243415.1	United Kingdom	human	Europe	B
132	GCA_007247135.1	United Kingdom	human	Europe	B
133	GCA_007250555.1	United Kingdom	human	Europe	B
134	GCA_007252155.1	United Kingdom	human	Europe	B
135	GCA_007255535.1	United Kingdom	human	Europe	B
136	GCA_007255735.1	United Kingdom	human	Europe	B
137	GCA_007257055.1	United Kingdom	human	Europe	B
138	GCA_007257235.1	United Kingdom	human	Europe	B
139	GCA_007257495.1	United Kingdom	human	Europe	B
140	GCA_007266105.1	United Kingdom	human	Europe	B
141	GCA_007277055.1	United Kingdom	human	Europe	B
142	GCA_007279235.1	United Kingdom	human	Europe	B
143	GCA_007279385.1	United Kingdom	unknown	Europe	B
144	GCA_007287415.1	United Kingdom	human	Europe	B
145	GCA_007288715.1	United Kingdom	human	Europe	B
146	GCA_007289275.1	United Kingdom	human	Europe	B
147	GCA_007292785.1	United Kingdom	human	Europe	B
148	GCA_007296115.1	United Kingdom	human	Europe	B
149	GCA_007296755.1	United Kingdom	human	Europe	B
150	GCA_007299315.1	United Kingdom	human	Europe	B
151	GCA_007302305.1	United Kingdom	human	Europe	B
152	GCA_007303215.1	United Kingdom	human	Europe	B
153	GCA_007305575.1	United Kingdom	human	Europe	B
154	GCA_007309215.1	United Kingdom	human	Europe	B
155	GCA_007309295.1	United Kingdom	human	Europe	B
156	GCA_007309595.1	United Kingdom	human	Europe	A
157	GCA_007311475.1	United Kingdom	human	Europe	B
158	GCA_007314915.1	United Kingdom	human	Europe	B
159	GCA_007320075.1	USA	raw intact chicken	North America	B
160	GCA_007322815.1	USA	raw intact chicken	North America	B
161	GCA_007323495.1	United Kingdom	human	Europe	B
162	GCA_007327695.1	USA	comminuted chicken	North America	B
163	GCA_007329395.1	United Kingdom	human	Europe	B
164	GCA_007330595.1	USA	raw intact chicken	North America	B
165	GCA_007331075.1	USA	comminuted chicken	North America	B
166	GCA_007331715.1	USA	comminuted chicken	North America	B
167	GCA_007332715.1	USA	comminuted chicken	North America	B
168	GCA_007333135.1	United Kingdom	human	Europe	B
169	GCA_007333975.1	United Kingdom	human	Europe	B
170	GCA_007340895.1	United Kingdom	human	Europe	B
171	GCA_007348875.1	United Kingdom	human	Europe	B
172	GCA_007350115.1	United Kingdom	human	Europe	B
173	GCA_007353595.1	United Kingdom	other	Europe	B
174	GCA_007354915.1	USA	comminuted chicken	North America	B
175	GCA_007361135.1	USA	animal-cattle-dairy cow	North America	B
176	GCA_007361875.1	USA	raw intact chicken	North America	B
177	GCA_007363435.1	USA	raw intact chicken	North America	B
178	GCA_007366525.1	United Kingdom	other	Europe	B
179	GCA_007368525.1	United Kingdom	human	Europe	B
180	GCA_007369245.1	United Kingdom	human	Europe	B
181	GCA_007369525.1	United Kingdom	human	Europe	B
182	GCA_007370345.1	United Kingdom	human	Europe	B
183	GCA_007372905.1	United Kingdom	human	Europe	B
184	GCA_007373265.1	United Kingdom	human	Europe	B
185	GCA_007373905.1	United Kingdom	human	Europe	B
186	GCA_007376875.1	USA	chicken carcass	North America	B
187	GCA_007386725.1	United Kingdom	human	Europe	B
188	GCA_007391325.1	USA	Product-Raw-Intact-Siluriformes, Ictaluridae (Catfish)	North America	B
189	GCA_007392655.1	USA	raw intact chicken	North America	B
190	GCA_007394075.1	United Kingdom	human	Europe	B
191	GCA_007394095.1	USA	comminuted chicken	North America	B
192	GCA_007395635.1	USA	raw intact chicken	North America	B
193	GCA_007397015.1	USA	comminuted chicken	North America	B
194	GCA_007399725.1	USA	comminuted chicken	North America	B
195	GCA_007400805.1	USA	comminuted chicken	North America	B
196	GCA_007401865.1	United Kingdom	human	Europe	B
197	GCA_007402005.1	USA	Product-Raw-Intact-Siluriformes	North America	B
198	GCA_007403445.1	United Kingdom	human	Europe	B
199	GCA_007404385.1	USA	comminuted beef	North America	B
200	GCA_007409285.1	USA	comminuted chicken	North America	B
201	GCA_007422045.1	United Kingdom	human	Europe	A
202	GCA_007422245.1	United Kingdom	human	Europe	B
203	GCA_007422905.1	United Kingdom	human	Europe	B
204	GCA_007424045.1	United Kingdom	human	Europe	B
205	GCA_007424665.1	USA	comminuted chicken	North America	B
206	GCA_007425925.1	United Kingdom	human	Europe	B
207	GCA_007428865.1	USA	raw intact chicken	North America	B
208	GCA_007429525.1	USA	comminuted chicken	North America	B
209	GCA_007431525.1	USA	raw intact chicken	North America	B
210	GCA_007434425.1	United Kingdom	human	Europe	B
211	GCA_007435445.1	United Kingdom	human	Europe	B
212	GCA_007435905.1	United Kingdom	human	Europe	B
213	GCA_007436185.1	United Kingdom	human	Europe	B
214	GCA_007436835.1	United Kingdom	human	Europe	B
215	GCA_007439465.1	United Kingdom	human	Europe	B
216	GCA_007441345.1	USA	product-raw-intact-beef	North America	B
217	GCA_007441565.1	USA	chicken carcass	North America	B
218	GCA_007442765.1	USA	raw intact chicken	North America	B
219	GCA_007443385.1	USA	dehydrator tray swab	North America	B
220	GCA_007444705.1	USA	raw intact chicken	North America	B
221	GCA_007445085.1	USA	raw intact chicken	North America	B
222	GCA_007445745.1	USA	raw intact chicken	North America	B
223	GCA_007446795.1	USA	comminuted chicken	North America	B
224	GCA_007449065.1	USA	cloacal swab (Glyptemys insculpta)	North America	B
225	GCA_007504845.1	United Kingdom	human	Europe	B
226	GCA_007505105.1	United Kingdom	human	Europe	B
227	GCA_007509705.1	United Kingdom	human	Europe	B
228	GCA_007521965.1	United Kingdom	human	Europe	B
229	GCA_007521985.1	United Kingdom	human	Europe	B
230	GCA_007527665.1	United Kingdom	human	Europe	B
231	GCA_007536155.1	United Kingdom	human	Europe	B
232	GCA_007538355.1	USA	feces (Anas discors)	North America	B
233	GCA_007539175.1	United Kingdom	human	Europe	A
234	GCA_007590625.1	United Kingdom	human	Europe	B
235	GCA_007590805.1	United Kingdom	human	Europe	B
236	GCA_007595735.1	United Kingdom	human	Europe	B
237	GCA_007596445.1	United Kingdom	human	Europe	B
238	GCA_007597655.1	United Kingdom	human	Europe	B
239	GCA_007612375.1	United Kingdom	human	Europe	B
240	GCA_007612715.1	United Kingdom	human	Europe	B
241	GCA_007614135.1	United Kingdom	human	Europe	B
242	GCA_007620095.1	United Kingdom	human	Europe	B
243	GCA_007656875.1	United Kingdom	human	Europe	B
244	GCA_007658765.1	United Kingdom	human	Europe	A
245	GCA_007659185.1	United Kingdom	human	Europe	B
246	GCA_007659745.1	United Kingdom	human	Europe	B
247	GCA_007675345.1	United Kingdom	human	Europe	B
248	GCA_007676305.1	USA	unknown	North America	B
249	GCA_007685085.1	United Kingdom	human	Europe	B
250	GCA_007687385.1	United Kingdom	human	Europe	B
251	GCA_007690685.1	USA	raw intact chicken	North America	B
252	GCA_007702725.1	USA	comminuted chicken	North America	B
253	GCA_007706945.1	United Kingdom	human	Europe	B
254	GCA_007719425.1	USA	raw intact chicken	North America	B
255	GCA_007733305.1	USA	chicken	North America	B
256	GCA_007737015.1	USA	animal-cattle-steer	North America	B
257	GCA_007793075.1	USA	Product-Raw-Intact-Siluriformes, Ictaluridae (Catfish)	North America	B
258	GCA_007803575.1	United Kingdom	human	Europe	B
259	GCA_007807615.1	United Kingdom	other	Europe	B
260	GCA_007807795.1	United Kingdom	human	Europe	B
261	GCA_007929885.1	United Kingdom	human	Europe	B
262	GCA_007969405.1	USA	Product-Raw-Intact-Siluriformes, Ictaluridae (Catfish)	North America	B
263	GCA_008178905.1	USA	Product-Raw-Intact-Siluriformes, Other	North America	B
264	GCA_008222525.1	USA	raw intact chicken	North America	B
265	GCA_008222565.1	USA	comminuted chicken	North America	B
266	GCA_008224625.1	USA	raw intact chicken	North America	B
267	GCA_008302345.1	USA	Comminuted Turkey	North America	B
268	GCA_008342705.1	United Kingdom	human	Europe	B
269	GCA_008358185.1	USA	comminuted chicken	North America	B
270	GCA_008359345.1	USA	comminuted beef	North America	B
271	GCA_008380225.1	USA	raw intact chicken	North America	B
272	GCA_008412885.1	USA	chicken breast	North America	B
273	GCA_008412965.1	USA	chicken breast	North America	B
274	GCA_008414005.1	USA	raw intact chicken	North America	B
275	GCA_008414945.1	USA	Chicken Wing	North America	B
276	GCA_008423785.1	USA	chicken breast	North America	B
277	GCA_008424345.1	USA	chicken breast	North America	B
278	GCA_008426985.1	USA	stool	North America	A
279	GCA_008436285.1	USA	stool	North America	B
280	GCA_008437505.1	USA	urine	North America	B
281	GCA_008444205.1	USA	stool	North America	B
282	GCA_008445365.1	USA	comminuted chicken	North America	B
283	GCA_008446085.1	USA	raw intact chicken	North America	B
284	GCA_008449285.1	USA	egg raw whole	North America	B
285	GCA_008449305.1	USA	raw intact chicken	North America	B
286	GCA_008450515.1	USA	comminuted chicken	North America	B
287	GCA_008450965.1	USA	comminuted chicken	North America	B
288	GCA_008451825.1	USA	comminuted chicken	North America	B
289	GCA_008452075.1	USA	comminuted chicken	North America	B
290	GCA_008455085.1	USA	comminuted chicken	North America	B
291	GCA_008457285.1	USA	Chicken thighs	North America	B
292	GCA_008457825.1	USA	ground turkey	North America	B
293	GCA_008459435.1	USA	raw intact chicken	North America	B
294	GCA_008460845.1	USA	raw intact chicken	North America	B
295	GCA_008463565.1	USA	comminuted chicken	North America	B
296	GCA_008469345.1	USA	chicken breast	North America	B
297	GCA_008469825.1	USA	chicken breast	North America	B
298	GCA_008476785.1	USA	chicken breast	North America	B
299	GCA_008479425.1	USA	chicken breast	North America	B
300	GCA_008479485.1	USA	ground turkey	North America	B
301	GCA_008483865.1	USA	stool	North America	B
302	GCA_008485365.1	USA	urine	North America	B
303	GCA_008490665.1	USA	urine	North America	B
304	GCA_008490785.1	USA	unknown	North America	B
305	GCA_008495085.1	USA	comminuted chicken	North America	B
306	GCA_008499405.1	USA	stool	North America	B
307	GCA_008499605.1	USA	egg raw whole	North America	B
308	GCA_008499765.1	USA	egg raw whole	North America	B
309	GCA_008502305.1	USA	comminuted beef	North America	B
310	GCA_008502985.1	USA	chicken carcass	North America	B
311	GCA_008508265.1	USA	comminuted chicken	North America	B
312	GCA_008508815.1	USA	comminuted chicken	North America	B
313	GCA_008509575.1	USA	intestine (Equus ferus caballus)	North America	B
314	GCA_008511075.1	USA	comminuted chicken	North America	B
315	GCA_008521705.1	USA	Chicken Wing	North America	B
316	GCA_008522145.1	USA	chicken breast	North America	B
317	GCA_008522245.1	USA	Chicken Wing	North America	B
318	GCA_008522325.1	USA	chicken breast	North America	B
319	GCA_008522365.1	USA	chicken breast	North America	B
320	GCA_008524425.1	USA	stool	North America	B
321	GCA_008525165.1	USA	blood	North America	B
322	GCA_008526305.1	USA	stool	North America	A
323	GCA_008526535.1	USA	stool	North America	B
324	GCA_008527025.1	USA	stool	North America	B
325	GCA_008527675.1	USA	stool	North America	B
326	GCA_008528155.1	USA	urine	North America	B
327	GCA_008528635.1	USA	stool	North America	B
328	GCA_008538615.1	USA	ground turkey	North America	B
329	GCA_008540495.1	USA	chicken carcass	North America	B
330	GCA_008541575.1	United Kingdom	human	Europe	B
331	GCA_008542255.1	USA	comminuted chicken	North America	B
332	GCA_008544595.1	USA	raw intact chicken	North America	B
333	GCA_008547975.1	USA	raw intact chicken	North America	B
334	GCA_008554045.1	USA	comminuted chicken	North America	B
335	GCA_008554995.1	USA	raw intact chicken	North America	B
336	GCA_008556955.1	USA	comminuted chicken	North America	B
337	GCA_008560075.1	USA	stool	North America	B
338	GCA_008560135.1	USA	blood	North America	B
339	GCA_008561635.1	USA	raw intact chicken	North America	B
340	GCA_008601385.1	Mexico	soil	South America	B
341	GCA_008749215.1	USA	Chicken Legs	North America	B
342	GCA_008749645.1	United Kingdom	human	Europe	B
343	GCA_008751715.1	United Kingdom	human	Europe	B
344	GCA_008835805.1	United Kingdom	human	Europe	B
345	GCA_008835985.1	United Kingdom	human	Europe	B
346	GCA_008877685.1	United Kingdom	human	Europe	B
347	GCA_008879265.1	United Kingdom	human	Europe	B
348	GCA_008879285.1	United Kingdom	human	Europe	B
349	GCA_008879485.1	United Kingdom	human	Europe	B
350	GCA_008879585.1	United Kingdom	human	Europe	B
351	GCA_008886825.1	United Kingdom	human	Europe	B
352	GCA_009001275.1	United Kingdom	human	Europe	B
353	GCA_009001655.1	United Kingdom	human	Europe	B
354	GCA_009031885.1	United Kingdom	human	Europe	B
355	GCA_009033185.1	United Kingdom	human	Europe	B
356	GCA_009052245.1	United Kingdom	human	Europe	B
357	GCA_009134745.1	United Kingdom	human	Europe	B
358	GCA_009245945.1	United Kingdom	human	Europe	B
359	GCA_009294585.1	United Kingdom	human	Europe	B
360	GCA_009348715.1	United Kingdom	human	Europe	B
361	GCA_009356115.1	United Kingdom	human	Europe	B
362	GCA_009356205.1	United Kingdom	human	Europe	B
363	GCA_009381035.1	USA	raw intact chicken	North America	B
364	GCA_009412285.1	USA	hazelnut	North America	B
365	GCA_009418465.1	United Kingdom	human	Europe	B
366	GCA_009531755.1	United Kingdom	human	Europe	B
367	GCA_009547285.1	United Kingdom	human	Europe	B
368	GCA_009576925.1	United Kingdom	human	Europe	B
369	GCA_009576965.1	United Kingdom	human	Europe	A
370	GCA_009597995.1	USA	comminuted chicken	North America	B
371	GCA_009617395.1	United Kingdom	human	Europe	B
372	GCA_009635815.1	Germany	animal	Europe	B
373	GCA_009999245.1	USA	hazelnut	North America	B
374	GCA_010000565.1	USA	stool	North America	B
375	GCA_010000865.1	USA	urine	North America	B
376	GCA_010000945.1	USA	stool	North America	B
377	GCA_010001485.1	USA	stool	North America	B
378	GCA_010002525.1	USA	comminuted chicken	North America	B
379	GCA_010293075.1	Canada	unknown	North America	B
380	GCA_010294795.1	Canada	stool	North America	B
381	GCA_010295085.1	Canada	stool	North America	B
382	GCA_010295305.1	Canada	stool	North America	B
383	GCA_010295565.1	Canada	stool	North America	B
384	GCA_010297465.1	Canada	stool	North America	B
385	GCA_010297865.1	Canada	stool	North America	B
386	GCA_010368405.1	USA	sediment	North America	B
387	GCA_010369325.1	USA	canine feces	North America	B
388	GCA_010369765.1	USA	stool	North America	B
389	GCA_010370085.1	USA	Bos taurus	North America	B
390	GCA_010370765.1	Costa Rica	fresh coriander	North America	B
391	GCA_010372765.1	USA	stool	North America	B
392	GCA_010372885.1	USA	pet treat salmon	North America	B
393	GCA_010374185.1	USA	stool	North America	B
394	GCA_010374225.1	USA	stool	North America	B
395	GCA_010378345.1	USA	stool	North America	B
396	GCA_010378375.1	USA	stool	North America	B
397	GCA_010378465.1	Canada	smoked pork cartlidge pet treat	North America	B
398	GCA_010378785.1	USA	comminuted chicken	North America	B
399	GCA_010379805.1	USA	stool	North America	B
400	GCA_010380005.1	USA	raw intact chicken	North America	B
401	GCA_010380045.1	USA	stool	North America	B
402	GCA_010380265.1	USA	stool	North America	B
403	GCA_010381185.1	USA	stool	North America	B
404	GCA_010381565.1	USA	stool	North America	B
405	GCA_010381845.1	USA	stool	North America	B
406	GCA_010382345.1	USA	raw intact chicken	North America	B
407	GCA_010384065.1	USA	Gallbladder fluid	North America	B
408	GCA_010384945.1	USA	raw intact chicken	North America	B
409	GCA_010388855.1	USA	sediment	North America	B
410	GCA_010390195.1	USA	stool	North America	B
411	GCA_010390655.1	USA	egg raw yolk	North America	B
412	GCA_010390875.1	United Kingdom	human	Europe	B
413	GCA_010391075.1	USA	avian carcass rinse water	North America	B
414	GCA_010393725.1	USA	raw material salmon mixture	North America	B
415	GCA_010394365.1	USA	stool	North America	B
416	GCA_010394565.1	USA	stool	North America	B
417	GCA_010395105.1	USA	walnut half and piece	North America	B
418	GCA_010396025.1	USA	stool	North America	A
419	GCA_010396615.1	USA	chicken breast	North America	B
420	GCA_010397185.1	USA	stool	North America	B
421	GCA_010397305.1	USA	stool	North America	B
422	GCA_010397425.1	Mexico	cantaloupe	South America	B
423	GCA_010397985.1	USA	Tissue	North America	B
424	GCA_010398185.1	USA	urine	North America	B
425	GCA_010398405.1	USA	stool	North America	B
426	GCA_010398505.1	USA	stool	North America	B
427	GCA_010398985.1	USA	stool	North America	B
428	GCA_010401275.1	USA	raw intact chicken	North America	B
429	GCA_010401945.1	USA	raw intact chicken	North America	B
430	GCA_010405515.1	USA	chicken breast	North America	B
431	GCA_010406985.1	USA	unknown	North America	B
432	GCA_010407345.1	USA	stool	North America	B
433	GCA_010407465.1	USA	comminuted chicken	North America	B
434	GCA_010407475.1	USA	comminuted chicken	North America	B
435	GCA_010408165.1	USA	stool	North America	B
436	GCA_010409065.1	USA	stool	North America	B
437	GCA_010410045.1	USA	egg raw whole	North America	B
438	GCA_010410265.1	USA	stool	North America	B
439	GCA_010410285.1	USA	stool	North America	B
440	GCA_010412075.1	USA	raw intact chicken	North America	B
441	GCA_010412115.1	USA	stool	North America	B
442	GCA_010412415.1	USA	stool	North America	B
443	GCA_010414465.1	USA	urine	North America	B
444	GCA_010414545.1	USA	stool	North America	B
445	GCA_010414605.1	USA	stool	North America	B
446	GCA_010414705.1	USA	raw intact chicken	North America	B
447	GCA_010414745.1	USA	stool	North America	B
448	GCA_010414905.1	USA	Comminuted Turkey	North America	B
449	GCA_010416005.1	USA	animal-cattle-steer	North America	B
450	GCA_010416225.1	USA	blood	North America	B
451	GCA_010416585.1	USA	stool	North America	B
452	GCA_010417345.1	Canada	unknown	North America	B
453	GCA_010417465.1	USA	animal-swine-market swine	North America	B
454	GCA_010426065.1	United Kingdom	human	Europe	A
455	GCA_010428045.1	USA	urine	North America	B
456	GCA_010428695.1	USA	wound	North America	B
457	GCA_010429145.1	USA	egg raw whole	North America	B
458	GCA_010429265.1	China	chicken jerky dog treat	China	A
459	GCA_010429945.1	USA	urine	North America	B
460	GCA_010429965.1	USA	chicken	North America	B
461	GCA_010430385.1	USA	stool	North America	B
462	GCA_010431535.1	USA	urine	North America	B
463	GCA_010431615.1	USA	stool	North America	B
464	GCA_010431795.1	USA	stool	North America	B
465	GCA_010431935.1	USA	stool	North America	B
466	GCA_010432055.1	USA	raw intact chicken	North America	B
467	GCA_010432175.1	USA	stool	North America	B
468	GCA_010432365.1	USA	stool	North America	B
469	GCA_010432535.1	USA	raw intact chicken	North America	B
470	GCA_010432615.1	USA	raw intact chicken	North America	B
471	GCA_010432635.1	USA	stool	North America	B
472	GCA_010432815.1	USA	stool	North America	B
473	GCA_010433535.1	USA	Chicken thighs	North America	B
474	GCA_010433795.1	USA	stool	North America	B
475	GCA_010434615.1	USA	stool	North America	B
476	GCA_010438175.1	USA	seagull	North America	B
477	GCA_010438785.1	USA	unknown	North America	B
478	GCA_010440115.1	Mexico	papaya	South America	B
479	GCA_010440435.1	USA	raw material salmon mixture	North America	B
480	GCA_010442475.1	USA	stool	North America	B
481	GCA_010442945.1	USA	animal-cattle-steer	North America	B
482	GCA_010445615.1	USA	stool	North America	B
483	GCA_010446575.1	USA	stool	North America	B
484	GCA_010447315.1	USA	product egg raw white	North America	B
485	GCA_010448095.1	USA	stool	North America	B
486	GCA_010448455.1	USA	raw intact chicken	North America	B
487	GCA_010449135.1	USA	comminuted chicken	North America	B
488	GCA_010449335.1	USA	stool	North America	B
489	GCA_010451365.1	USA	stool	North America	B
490	GCA_010452075.1	USA	raw intact chicken	North America	B
491	GCA_010453635.1	USA	stool	North America	B
492	GCA_010455075.1	USA	blood	North America	B
493	GCA_010455385.1	USA	blood	North America	B
494	GCA_010455945.1	USA	animal-cattle-dairy cow	North America	B
495	GCA_010459605.1	USA	ground turkey	North America	B
496	GCA_010460505.1	USA	stool	North America	B
497	GCA_010462105.1	USA	stool	North America	B
498	GCA_010463445.1	USA	raw intact chicken	North America	B
499	GCA_010469505.1	USA	urine	North America	B
500	GCA_010470385.1	USA	stool	North America	B
501	GCA_010470405.1	USA	stool	North America	B
502	GCA_010470905.1	USA	stool	North America	B
503	GCA_010471825.1	USA	stool	North America	B
504	GCA_010472305.1	USA	unknown	North America	B
505	GCA_010473225.1	USA	stool	North America	B
506	GCA_010473285.1	USA	stool	North America	B
507	GCA_010473605.1	USA	comminuted chicken	North America	B
508	GCA_010474205.1	Canada	unknown	North America	B
509	GCA_010474505.1	USA	animal-chicken-young chicken	North America	B
510	GCA_010475545.1	Canada	unknown	North America	B
511	GCA_010480615.1	USA	comminuted chicken	North America	B
512	GCA_010481415.1	Canada	cucumber	North America	B
513	GCA_010481575.1	USA	stool	North America	B
514	GCA_010481595.1	USA	comminuted chicken	North America	B
515	GCA_010482475.1	USA	stool	North America	B
516	GCA_010483615.1	United Kingdom	human	Europe	B
517	GCA_010486445.1	USA	stool	North America	B
518	GCA_010493715.1	USA	chicken carcass	North America	B
519	GCA_010494935.1	USA	stool	North America	A
520	GCA_010496455.1	USA	stool	North America	B
521	GCA_010498295.1	Mexico	fresh cucumber	South America	B
522	GCA_010499115.1	not collected	unknown	Not collected	B
523	GCA_010501155.1	USA	stool	North America	B
524	GCA_010502215.1	USA	comminuted chicken	North America	B
525	GCA_010505195.1	USA	raw intact chicken	North America	B
526	GCA_010505395.1	USA	chicken carcass	North America	B
527	GCA_010505615.1	USA	raw intact chicken	North America	B
528	GCA_010505875.1	USA	stool	North America	B
529	GCA_010507135.1	USA	stool	North America	B
530	GCA_010507335.1	USA	stool	North America	B
531	GCA_010508115.1	USA	stool	North America	B
532	GCA_010508195.1	USA	stool	North America	B
533	GCA_010509345.1	USA	sediment	North America	B
534	GCA_010509925.1	USA	stool	North America	A
535	GCA_010511075.1	USA	ground turkey	North America	B
536	GCA_010511215.1	USA	stool	North America	B
537	GCA_010514175.1	USA	product-raw-intact-beef	North America	B
538	GCA_010515615.1	USA	comminuted chicken	North America	B
539	GCA_010515915.1	USA	stool	North America	B
540	GCA_010516595.1	USA	stool	North America	B
541	GCA_010516635.1	USA	stool	North America	B
542	GCA_010517285.1	USA	unknown	North America	B
543	GCA_010519655.1	USA	stool	North America	B
544	GCA_010522945.1	USA	stool	North America	B
545	GCA_010528715.1	USA	stool	North America	B
546	GCA_010528815.1	USA	stool	North America	B
547	GCA_010529085.1	USA	rice bran	North America	B
548	GCA_010529195.1	USA	stool	North America	B
549	GCA_010530615.1	USA	blood	North America	B
550	GCA_010531295.1	USA	seagull	North America	B
551	GCA_010536735.1	USA	environmental swab	North America	B
552	GCA_010537235.1	USA	environmental swab	North America	B
553	GCA_010538915.1	USA	stool	North America	B
554	GCA_010539315.1	USA	Isolated Organism	North America	B
555	GCA_010540905.1	USA	raw intact chicken	North America	B
556	GCA_010541205.1	USA	dehydrator tray swab	North America	B
557	GCA_010541345.1	USA	stool	North America	B
558	GCA_010541665.1	USA	stool	North America	B
559	GCA_010541765.1	USA	stool	North America	B
560	GCA_010541985.1	USA	product egg raw white	North America	B
561	GCA_010544005.1	USA	stool	North America	B
562	GCA_010544325.1	USA	stool	North America	B
563	GCA_010544485.1	USA	comminuted chicken	North America	B
564	GCA_010545205.1	USA	urine	North America	B
565	GCA_010545365.1	USA	caecum avian ratite	North America	B
566	GCA_010549645.1	USA	raw material salmon mixture	North America	B
567	GCA_010549705.1	USA	raw material salmon mixture	North America	B
568	GCA_010549765.1	USA	stool	North America	B
569	GCA_010551045.1	USA	stool	North America	B
570	GCA_010551205.1	USA	stool	North America	B
571	GCA_010551325.1	USA	stool	North America	B
572	GCA_010551645.1	USA	stool	North America	B
573	GCA_010551955.1	USA	urine	North America	B
574	GCA_010552125.1	USA	comminuted chicken	North America	B
575	GCA_010553705.1	USA	cucumber	North America	B
576	GCA_010560275.1	USA	stool	North America	B
577	GCA_010561225.1	USA	stool	North America	B
578	GCA_010562285.1	USA	urine	North America	A
579	GCA_010563685.1	USA	stool	North America	B
580	GCA_010563865.1	USA	stool	North America	B
581	GCA_010565065.1	USA	stool	North America	B
582	GCA_010565645.1	Mexico	white cheese	South America	B
583	GCA_010565665.1	USA	raw intact chicken	North America	B
584	GCA_010566165.1	USA	liquid cream yeast	North America	B
585	GCA_010567265.1	USA	chicken carcass	North America	B
586	GCA_010567915.1	USA	raw material salmon mixture	North America	B
587	GCA_010568165.1	USA	stool	North America	B
588	GCA_010573645.1	USA	stool	North America	B
589	GCA_010573925.1	Canada	smoked pork cartlidge pet treat	North America	B
590	GCA_010574145.1	Mexico	cojita cheese	South America	B
591	GCA_010575005.1	USA	raw intact chicken	North America	B
592	GCA_010576045.1	USA	wound	North America	B
593	GCA_010578365.1	USA	comminuted chicken	North America	B
594	GCA_010578405.1	USA	animal-chicken-young chicken	North America	B
595	GCA_010578865.1	USA	stool	North America	B
596	GCA_010579505.1	USA	stool	North America	B
597	GCA_010583125.1	USA	stool	North America	B
598	GCA_010584745.1	USA	blood	North America	B
599	GCA_010585385.1	USA	stool	North America	B
600	GCA_010585545.1	USA	comminuted chicken	North America	B
601	GCA_010585625.1	USA	urine	North America	A
602	GCA_010585705.1	USA	urine	North America	B
603	GCA_010585765.1	USA	stool	North America	B
604	GCA_010585825.1	USA	comminuted chicken	North America	B
605	GCA_010586165.1	USA	raw intact chicken	North America	B
606	GCA_010586385.1	USA	urine	North America	B
607	GCA_010586785.1	USA	stool	North America	B
608	GCA_010589425.1	USA	comminuted chicken	North America	B
609	GCA_010589485.1	USA	raw intact chicken	North America	B
610	GCA_010589665.1	USA	stool	North America	B
611	GCA_010591375.1	USA	animal-chicken-young chicken	North America	B
612	GCA_010591665.1	USA	chicken carcass	North America	B
613	GCA_010591805.1	USA	stool	North America	B
614	GCA_010592205.1	USA	stool	North America	B
615	GCA_010593165.1	USA	comminuted chicken	North America	B
616	GCA_010593305.1	USA	raw intact chicken	North America	B
617	GCA_010596575.1	USA	stool	North America	B
618	GCA_010600385.1	USA	stool	North America	B
619	GCA_010600545.1	USA	stool	North America	B
620	GCA_010601005.1	USA	comminuted chicken	North America	B
621	GCA_010601625.1	USA	blood	North America	B
622	GCA_010601685.1	USA	raw intact chicken	North America	B
623	GCA_010605565.1	USA	stool	North America	B
624	GCA_010605965.1	USA	raw intact chicken	North America	B
625	GCA_010606405.1	USA	stool	North America	B
626	GCA_010606745.1	USA	animal-chicken-young chicken	North America	B
627	GCA_010607025.1	USA	stool	North America	B
628	GCA_010611475.1	Canada	unknown	North America	B
629	GCA_010611845.1	USA	comminuted chicken	North America	B
630	GCA_010612065.1	Canada	unknown	North America	B
631	GCA_010612735.1	USA	Gallbladder abcess	North America	B
632	GCA_010614665.1	USA	stool	North America	B
633	GCA_010615085.1	USA	Chicken legs	North America	B
634	GCA_010615645.1	USA	blood	North America	B
635	GCA_010615705.1	USA	raw intact chicken	North America	B
636	GCA_010616655.1	USA	stool	North America	B
637	GCA_010617165.1	USA	comminuted beef	North America	B
638	GCA_010618145.1	USA	stool	North America	B
639	GCA_010618425.1	USA	stool	North America	B
640	GCA_010619625.1	USA	stool	North America	B
641	GCA_010620015.1	USA	blood	North America	B
642	GCA_010620525.1	USA	stool	North America	B
643	GCA_010621065.1	USA	stool	North America	B
644	GCA_010621105.1	USA	comminuted chicken	North America	B
645	GCA_010621425.1	USA	comminuted chicken	North America	B
646	GCA_010621565.1	USA	raw intact chicken	North America	B
647	GCA_010621885.1	USA	stool	North America	B
648	GCA_010622425.1	USA	stool	North America	B
649	GCA_010622905.1	USA	stool	North America	B
650	GCA_010623005.1	USA	comminuted chicken	North America	B
651	GCA_010623425.1	USA	stool	North America	B
652	GCA_010625105.1	USA	comminuted chicken	North America	B
653	GCA_010625505.1	USA	comminuted beef	North America	B
654	GCA_010625925.1	USA	stool	North America	B
655	GCA_010626725.1	USA	stool	North America	B
656	GCA_010626905.1	USA	comminuted chicken	North America	B
657	GCA_010628105.1	USA	comminuted chicken	North America	B
658	GCA_010629025.1	USA	urine	North America	B
659	GCA_010629405.1	USA	raw intact chicken	North America	B
660	GCA_010630165.1	Canada	unknown	North America	B
661	GCA_010630405.1	USA	unknown	North America	B
662	GCA_010630545.1	Canada	unknown	North America	B
663	GCA_010632945.1	USA	comminuted chicken	North America	B
664	GCA_010636405.1	United Kingdom	human	Europe	B
665	GCA_010638485.1	USA	Bos taurus	North America	B
666	GCA_010638715.1	USA	stool	North America	B
667	GCA_010638945.1	USA	turtle	North America	B
668	GCA_010641985.1	USA	chicken wing	North America	B
669	GCA_010642745.1	USA	thin sliced chicken breast	North America	B
670	GCA_010644805.1	United Kingdom	human	Europe	A
671	GCA_010646085.1	USA	egg raw whole	North America	B
672	GCA_010646725.1	USA	egg raw whole	North America	B
673	GCA_010646765.1	USA	product egg raw white	North America	B
674	GCA_010647845.1	Mexico	roasted pumpkin seed	South America	B
675	GCA_010653605.1	USA	urine	North America	B
676	GCA_010655325.1	USA	Bos taurus	North America	B
677	GCA_010655745.1	Canada	unknown	North America	B
678	GCA_010657665.1	USA	raw intact chicken	North America	B
679	GCA_010657725.1	Canada	unknown	North America	B
680	GCA_010657845.1	USA	urine	North America	A
681	GCA_010658205.1	Canada	unknown	North America	B
682	GCA_010658425.1	United Kingdom	human	Europe	B
683	GCA_010658625.1	USA	comminuted chicken	North America	B
684	GCA_010660865.1	USA	stool	North America	B
685	GCA_010662145.1	USA	roast meat flavor	North America	A
686	GCA_010663145.1	United Kingdom	human	Europe	B
687	GCA_010666945.1	United Kingdom	human	Europe	B
688	GCA_010674425.1	USA	stool	North America	B
689	GCA_010674705.1	USA	stool	North America	B
690	GCA_010677005.1	United Kingdom	human	Europe	B
691	GCA_010677885.1	USA	chicken leg	North America	B
692	GCA_010678325.1	USA	stool	North America	B
693	GCA_010678375.1	USA	stool	North America	B
694	GCA_010679605.1	USA	animal-chicken-young chicken	North America	B
695	GCA_010680925.1	USA	whole egg	North America	B
696	GCA_010680935.1	Mexico	fresh coriander	South America	B
697	GCA_010681785.1	United Kingdom	human	Europe	A
698	GCA_010683145.1	USA	stool	North America	B
699	GCA_010683245.1	USA	stool	North America	B
700	GCA_010683485.1	USA	stool	North America	B
701	GCA_010683585.1	USA	stool	North America	B
702	GCA_010683695.1	USA	stool	North America	B
703	GCA_010683955.1	USA	stool	North America	B
704	GCA_010685065.1	USA	stool	North America	B
705	GCA_010687925.1	USA	whole egg	North America	B
706	GCA_010690405.1	USA	stool	North America	B
707	GCA_010690445.1	USA	stool	North America	B
708	GCA_010691925.1	USA	stool	North America	B
709	GCA_010691965.1	USA	comminuted chicken	North America	B
710	GCA_010693025.1	USA	stool	North America	B
711	GCA_010693965.1	USA	seagull	North America	B
712	GCA_010694065.1	USA	egg raw whole	North America	B
713	GCA_010695005.1	USA	urine	North America	B
714	GCA_010696785.1	USA	sediment	North America	B
715	GCA_010697405.1	USA	whole egg	North America	B
716	GCA_010698605.1	USA	feces (Sus scrofa)	North America	B
717	GCA_010699605.1	USA	feces (Sus scrofa)	North America	B
718	GCA_010703435.1	USA	egg raw yolk	North America	B
719	GCA_010703905.1	United Kingdom	human	Europe	A
720	GCA_010704485.1	United Kingdom	human	Europe	B
721	GCA_010707955.1	USA	comminuted chicken	North America	B
722	GCA_010713625.1	USA	stool	North America	B
723	GCA_010716655.1	China	organic buckwheat noodle	China	A
724	GCA_010716975.1	USA	stool	North America	B
725	GCA_010717095.1	USA	stool	North America	B
726	GCA_010717125.1	USA	stool	North America	B
727	GCA_010717395.1	USA	raw intact chicken	North America	B
728	GCA_010717815.1	USA	stool	North America	B
729	GCA_010718235.1	USA	stool	North America	B
730	GCA_010718355.1	USA	Comminuted Turkey	North America	B
731	GCA_010718705.1	USA	raw intact chicken	North America	B
732	GCA_010719115.1	USA	raw intact chicken	North America	B
733	GCA_010719175.1	Canada	cucumber	North America	B
734	GCA_010719855.1	USA	stool	North America	B
735	GCA_010720175.1	USA	stool	North America	B
736	GCA_010721895.1	USA	raw intact chicken	North America	B
737	GCA_010723115.1	United Kingdom	human	Europe	B
738	GCA_010726425.1	USA	stool	North America	B
739	GCA_010726605.1	USA	stool	North America	B
740	GCA_010727025.1	USA	stool	North America	A
741	GCA_010727465.1	USA	stool	North America	B
742	GCA_010728125.1	USA	raw intact chicken	North America	B
743	GCA_010728345.1	USA	stool	North America	B
744	GCA_010731975.1	USA	stool	North America	B
745	GCA_010732995.1	USA	stool	North America	B
746	GCA_010733555.1	USA	stool	North America	A
747	GCA_010735875.1	USA	blood	North America	B
748	GCA_010736245.1	USA	raw intact chicken	North America	B
749	GCA_010739215.1	USA	raw material salmon mixture	North America	B
750	GCA_010739575.1	USA	pet treat salmon	North America	B
751	GCA_010749955.1	USA	stool	North America	B
752	GCA_010749995.1	USA	urine	North America	B
753	GCA_010750115.1	USA	stool	North America	B
754	GCA_010750875.1	USA	unknown	North America	B
755	GCA_010751075.1	USA	stool	North America	B
756	GCA_010751275.1	USA	stool	North America	B
757	GCA_010751375.1	USA	unknown	North America	B
758	GCA_010751395.1	USA	stool	North America	B
759	GCA_010751435.1	USA	stool	North America	B
760	GCA_010751455.1	USA	stool	North America	B
761	GCA_010751995.1	USA	stool	North America	B
762	GCA_010752155.1	USA	stool	North America	B
763	GCA_010752655.1	USA	stool	North America	B
764	GCA_010752675.1	USA	stool	North America	B
765	GCA_010753175.1	USA	raw intact chicken	North America	B
766	GCA_010753275.1	USA	stool	North America	B
767	GCA_010754775.1	USA	stool	North America	B
768	GCA_010755235.1	USA	stool	North America	B
769	GCA_010756375.1	USA	stool	North America	B
770	GCA_010756935.1	USA	stool	North America	B
771	GCA_010757075.1	USA	stool	North America	B
772	GCA_010757135.1	USA	urine	North America	B
773	GCA_010757955.1	USA	stool	North America	B
774	GCA_010757975.1	USA	stool	North America	B
775	GCA_010758875.1	USA	stool	North America	B
776	GCA_010759595.1	USA	stool	North America	B
777	GCA_010759755.1	USA	urine	North America	B
778	GCA_010760035.1	USA	stool	North America	B
779	GCA_010760335.1	USA	stool	North America	B
780	GCA_010761195.1	USA	stool	North America	B
781	GCA_010763195.1	USA	sprout	North America	B
782	GCA_010765175.1	USA	stool	North America	B
783	GCA_010765275.1	USA	raw intact chicken	North America	B
784	GCA_010765875.1	USA	stool	North America	B
785	GCA_010766295.1	USA	stool	North America	B
786	GCA_010766495.1	USA	comminuted chicken	North America	B
787	GCA_010768715.1	Canada	unknown	North America	B
788	GCA_010768775.1	Canada	unknown	North America	B
789	GCA_010769775.1	USA	stool	North America	B
790	GCA_010769835.1	USA	stool	North America	B
791	GCA_010769935.1	USA	comminuted chicken	North America	B
792	GCA_010770255.1	USA	stool	North America	B
793	GCA_010770755.1	USA	environmental swab	North America	B
794	GCA_010771395.1	USA	raw intact chicken	North America	B
795	GCA_010772635.1	USA	stool	North America	B
796	GCA_010772915.1	USA	stool	North America	B
797	GCA_010773575.1	USA	stool	North America	B
798	GCA_010773795.1	USA	stool	North America	B
799	GCA_010774855.1	USA	stool	North America	B
800	GCA_010775095.1	USA	comminuted chicken	North America	B
801	GCA_010775535.1	USA	urine	North America	B
802	GCA_010775785.1	USA	comminuted chicken	North America	B
803	GCA_010775895.1	USA	urine	North America	B
804	GCA_010775915.1	USA	stool	North America	B
805	GCA_010776695.1	USA	stool	North America	B
806	GCA_010777195.1	USA	animal-cattle-beef cow	North America	B
807	GCA_010777755.1	USA	urine	North America	B
808	GCA_010779415.1	USA	stool	North America	B
809	GCA_010779655.1	USA	stool	North America	B
810	GCA_010779875.1	USA	urine	North America	B
811	GCA_010779915.1	USA	stool	North America	B
812	GCA_010779975.1	USA	stool	North America	B
813	GCA_010779995.1	USA	urine	North America	B
814	GCA_010780195.1	USA	raw intact chicken	North America	B
815	GCA_010780245.1	USA	stool	North America	B
816	GCA_010780895.1	USA	stool	North America	B
817	GCA_010781295.1	USA	stool	North America	B
818	GCA_010782115.1	USA	stool	North America	B
819	GCA_010782215.1	USA	urine	North America	B
820	GCA_010782515.1	USA	stool	North America	B
821	GCA_010782995.1	USA	urine	North America	B
822	GCA_010783515.1	USA	stool	North America	B
823	GCA_010787695.1	USA	Rectal Swab	North America	B
824	GCA_010789495.1	USA	raw intact chicken	North America	B
825	GCA_010793795.1	Canada	cucumber	North America	B
826	GCA_010794315.1	United Kingdom	human	Europe	A
827	GCA_010795655.1	USA	animal-chicken-young chicken	North America	B
828	GCA_010795775.1	USA	egg raw whole	North America	B
829	GCA_010797695.1	Mexico	papaya	South America	B
830	GCA_010797735.1	USA	raw material salmon mixture	North America	B
831	GCA_010798215.1	USA	urine	North America	B
832	GCA_010798775.1	USA	dehydrator tray swab	North America	B
833	GCA_010809665.1	United Kingdom	human	Europe	B
834	GCA_010812925.1	United Kingdom	human	Europe	B
835	GCA_010829125.1	USA	product-raw-intact-beef	North America	B
836	GCA_010830745.1	USA	Chicken Wings	North America	B
837	GCA_010873825.1	United Kingdom	human	Europe	B
838	GCA_010909645.1	USA	comminuted chicken	North America	B
839	GCA_010926715.1	United Kingdom	human	Europe	B
840	GCA_010990575.1	USA	raw intact chicken	North America	B
841	GCA_011002175.1	USA	stool	North America	B
842	GCA_011004895.1	USA	raw intact chicken	North America	B
843	GCA_011081965.1	Indonesia	frozen tilapia	Asia	B
844	GCA_011086505.1	United Kingdom	other	Europe	B
845	GCA_011096625.1	United Kingdom	human	Europe	A
846	GCA_011099545.1	United Kingdom	human	Europe	B
847	GCA_011100095.1	USA	egg raw yolk	North America	B
848	GCA_011102295.1	USA	pet treat salmon	North America	B
849	GCA_011102375.1	USA	pet treat salmon	North America	B
850	GCA_011103215.1	USA	raw material salmon mixture	North America	B
851	GCA_011104015.1	USA	urine	North America	A
852	GCA_011104575.1	USA	stool	North America	B
853	GCA_011104975.1	USA	stool	North America	B
854	GCA_011105535.1	USA	stool	North America	B
855	GCA_011106235.1	USA	stool	North America	B
856	GCA_011107225.1	USA	stool	North America	B
857	GCA_011107875.1	Mexico	cantaloupe	South America	B
858	GCA_011108355.1	Mexico	papaya	South America	B
859	GCA_011108725.1	USA	unknown	North America	B
860	GCA_011108955.1	USA	animal-swine-market swine	North America	B
861	GCA_011109025.1	USA	raw intact chicken	North America	B
862	GCA_011109095.1	USA	comminuted chicken	North America	B
863	GCA_011109815.1	USA	stool	North America	B
864	GCA_011110675.1	USA	urine	North America	B
865	GCA_011111735.1	USA	stool	North America	B
866	GCA_011112255.1	USA	stool	North America	B
867	GCA_011112415.1	USA	stool	North America	B
868	GCA_011112575.1	USA	unknown	North America	B
869	GCA_011112915.1	USA	stool	North America	B
870	GCA_011113035.1	USA	stool	North America	B
871	GCA_011113175.1	USA	stool	North America	B
872	GCA_011113595.1	USA	stool	North America	B
873	GCA_011113675.1	USA	caecum avian ratite	North America	B
874	GCA_011113735.1	USA	urine	North America	B
875	GCA_011114215.1	USA	stool	North America	B
876	GCA_011114835.1	USA	stool	North America	B
877	GCA_011114935.1	USA	stool	North America	B
878	GCA_011115895.1	USA	comminuted chicken	North America	B
879	GCA_011116335.1	USA	stool	North America	B
880	GCA_011116875.1	USA	stool	North America	B
881	GCA_011117855.1	USA	stool	North America	B
882	GCA_011118605.1	USA	stool	North America	B
883	GCA_011118655.1	USA	stool	North America	B
884	GCA_011119415.1	USA	raw intact chicken	North America	B
885	GCA_011120345.1	USA	stool	North America	B
886	GCA_011120525.1	USA	chicken carcass	North America	B
887	GCA_011120575.1	USA	stool	North America	B
888	GCA_011121165.1	USA	stool	North America	B
889	GCA_011121445.1	USA	comminuted chicken	North America	B
890	GCA_011121795.1	USA	comminuted chicken	North America	B
891	GCA_011122225.1	USA	comminuted chicken	North America	B
892	GCA_011122335.1	USA	stool	North America	B
893	GCA_011123285.1	Canada	unknown	North America	B
894	GCA_011123485.1	USA	raw intact chicken	North America	B
895	GCA_011124265.1	USA	raw intact chicken	North America	B
896	GCA_011124385.1	USA	stool	North America	B
897	GCA_011124725.1	USA	stool	North America	B
898	GCA_011125025.1	USA	stool	North America	B
899	GCA_011125795.1	USA	stool	North America	B
900	GCA_011126255.1	Canada	unknown	North America	B
901	GCA_011126415.1	USA	comminuted chicken	North America	B
902	GCA_011126595.1	USA	raw intact chicken	North America	B
903	GCA_011127055.1	USA	ground turkey	North America	B
904	GCA_011127065.1	USA	ground turkey	North America	B
905	GCA_011127675.1	USA	stool	North America	B
906	GCA_011128335.1	USA	stool	North America	B
907	GCA_011128595.1	USA	stool	North America	B
908	GCA_011128815.1	USA	raw intact chicken	North America	B
909	GCA_011129395.1	USA	stool	North America	B
910	GCA_011130575.1	USA	chicken carcass	North America	B
911	GCA_011135535.1	USA	stool	North America	B
912	GCA_011135605.1	USA	stool	North America	B
913	GCA_011135685.1	USA	comminuted chicken	North America	B
914	GCA_011136635.1	USA	stool	North America	B
915	GCA_011136835.1	USA	raw intact chicken	North America	B
916	GCA_011136875.1	USA	raw intact chicken	North America	B
917	GCA_011137375.1	USA	stool	North America	B
918	GCA_011143335.1	USA	Chicken wings	North America	B
919	GCA_011144455.1	Canada	unknown	North America	B
920	GCA_011144935.1	USA	raw intact chicken	North America	B
921	GCA_011145935.1	United Kingdom	human	Europe	B
922	GCA_011146515.1	USA	Isolated Organism	North America	B
923	GCA_011147915.1	USA	urine	North America	B
924	GCA_011155235.1	USA	comminuted chicken	North America	B
925	GCA_011158955.1	United Kingdom	human	Europe	B
926	GCA_011162895.1	USA	comminuted chicken	North America	B
927	GCA_011163435.1	United Kingdom	human	Europe	B
928	GCA_011168415.1	USA	comminuted chicken	North America	B
929	GCA_011168875.1	USA	stool	North America	B
930	GCA_011176175.1	United Kingdom	human	Europe	B
931	GCA_011187275.1	USA	comminuted chicken	North America	B
932	GCA_011198635.1	USA	raw intact chicken	North America	B
933	GCA_011217805.1	USA	Product-Raw-Intact-Siluriformes, Ictaluridae (Catfish)	North America	B
934	GCA_011229735.1	USA	animal-chicken-young chicken	North America	B
935	GCA_011250015.1	USA	comminuted chicken	North America	B
936	GCA_011274425.1	USA	comminuted chicken	North America	B
937	GCA_011279665.1	USA	raw intact chicken	North America	B
938	GCA_011295975.1	USA	raw intact chicken	North America	B
939	GCA_011314755.1	USA	raw intact chicken	North America	B
940	GCA_011351945.1	USA	raw intact chicken	North America	B
941	GCA_011395795.1	USA	urine	North America	B
942	GCA_011396775.1	USA	stool	North America	B
943	GCA_011397015.1	USA	stool	North America	B
944	GCA_011397215.1	USA	stool	North America	B
945	GCA_011397685.1	USA	unknown	North America	B
946	GCA_011398495.1	USA	stool	North America	B
947	GCA_011400055.1	USA	comminuted chicken	North America	B
948	GCA_011400725.1	USA	urine	North America	B
949	GCA_011400795.1	USA	raw intact chicken	North America	B
950	GCA_011404495.1	USA	comminuted chicken	North America	B
951	GCA_011408075.1	USA	product-raw-intact-beef	North America	B
952	GCA_011408535.1	USA	stool	North America	B
953	GCA_011408735.1	Canada	unknown	North America	B
954	GCA_011408915.1	USA	stool	North America	B
955	GCA_011409515.1	USA	urine	North America	B
956	GCA_011409635.1	USA	raw material salmon mixture	North America	B
957	GCA_011409775.1	USA	stool	North America	B
958	GCA_011410535.1	USA	comminuted beef	North America	B
959	GCA_011410655.1	USA	stool	North America	B
960	GCA_011410795.1	USA	stool	North America	B
961	GCA_011412355.1	USA	stool	North America	B
962	GCA_011412595.1	Canada	unknown	North America	B
963	GCA_011412995.1	China	frog leg	China	A
964	GCA_011415335.1	USA	raw intact chicken	North America	B
965	GCA_011418475.1	USA	comminuted chicken	North America	B
966	GCA_011418635.1	USA	stool	North America	B
967	GCA_011418695.1	USA	chicken carcass	North America	B
968	GCA_011420115.1	USA	stool	North America	B
969	GCA_011420835.1	USA	comminuted chicken	North America	B
970	GCA_011420935.1	USA	raw intact chicken	North America	B
971	GCA_011422765.1	USA	comminuted chicken	North America	B
972	GCA_011423585.1	USA	comminuted chicken	North America	B
973	GCA_011423645.1	Canada	unknown	North America	B
974	GCA_011424905.1	USA	raw intact chicken	North America	B
975	GCA_011426005.1	USA	comminuted chicken	North America	B
976	GCA_011426165.1	USA	stool	North America	B
977	GCA_011426555.1	USA	stool	North America	B
978	GCA_011427955.1	USA	stool	North America	B
979	GCA_011428995.1	USA	stool	North America	B
980	GCA_011429095.1	USA	comminuted chicken	North America	B
981	GCA_011429235.1	USA	raw intact chicken	North America	B
982	GCA_011429955.1	USA	stool	North America	B
983	GCA_011433955.1	Mexico	fresh cucumber	South America	B
984	GCA_011435775.1	Canada	whole egg	North America	B
985	GCA_011436575.1	USA	Chicken Wings	North America	B
986	GCA_011438475.1	USA	sediment	North America	B
987	GCA_011439595.1	USA	egg raw yolk	North America	B
988	GCA_011442895.1	USA	human	North America	B
989	GCA_011443735.1	USA	environmental swab sponge	North America	B
990	GCA_011444235.1	Canada	cucumber	North America	B
991	GCA_011445455.1	USA	sediment	North America	B
992	GCA_011504805.1	USA	comminuted chicken	North America	B
993	GCA_011512125.1	USA	comminuted chicken	North America	B
994	GCA_011529645.1	United Kingdom	human	Europe	B
995	GCA_011593715.1	USA	comminuted chicken	North America	B
996	GCA_011623805.1	United Kingdom	human	Europe	B
997	GCA_011643775.1	United Kingdom	food	Europe	B
998	GCA_011643875.1	USA	intestine (Equus ferus caballus)	North America	B
999	GCA_011665355.1	Chile	chicken meat	South America	B
1000	GCA_011676175.1	USA	raw intact chicken	North America	B
1001	GCA_011691255.1	USA	comminuted chicken	North America	B
1002	GCA_011703255.1	USA	raw intact chicken	North America	B
1003	GCA_011714055.1	USA	raw intact chicken	North America	B
1004	GCA_013502095.1	USA	product-raw-intact-beef	North America	B
1005	GCA_013662115.1	United Kingdom	human	Europe	B
1006	GCA_013758595.1	USA	raw intact chicken	North America	B
1007	GCA_013761525.1	USA	comminuted chicken	North America	B
1008	GCA_014092855.1	USA	Enrichment pool: yolk sac (Gallus gallus domesticus)	North America	B
1009	GCA_014214275.1	USA	Animal-Calf-Bob Veal	North America	B
1010	GCA_014273865.1	United Kingdom	human	Europe	A
1011	GCA_014276165.1	USA	Comminuted Turkey	North America	B
1012	GCA_014299685.1	USA	product-raw-intact-beef	North America	B
1013	GCA_014306655.1	United Kingdom	human	Europe	A
1014	GCA_014369205.1	USA	comminuted chicken	North America	B
1015	GCA_014370445.1	USA	Animal-Cattle-Beef Cow (lymph node)	North America	B
1016	GCA_014431905.1	USA	cloacal swab avian ratite	North America	B
1017	GCA_014432045.1	USA	cloacal swab avian ratite	North America	B
1018	GCA_014454015.1	USA	animal-swine-market swine	North America	B
1019	GCA_014506805.1	United Kingdom	human	Europe	B
1020	GCA_014522735.1	USA	raw intact chicken	North America	B
1021	GCA_014539685.1	USA	chicken carcass	North America	B
1022	GCA_014632215.1	USA	product-raw-intact-beef	North America	B
1023	GCA_014669675.1	USA	Animal-Calf-Bob Veal	North America	B
1024	GCA_014701705.1	Canada	blood	North America	B
1025	GCA_014735175.1	Canada	chicken	North America	B
1026	GCA_014739615.1	USA	product-raw-intact-beef	North America	B
1027	GCA_014783435.1	USA	Animal-Calf-Bob Veal	North America	B
1028	GCA_014793545.1	USA	Product-Raw-Intact-Siluriformes, Ictaluridae (Catfish)	North America	B
1029	GCA_014817605.1	Canada	stool	North America	B
1030	GCA_014817665.1	Canada	stool	North America	B
1031	GCA_014817785.1	Canada	stool	North America	B
1032	GCA_014818225.1	Canada	stool	North America	B
1033	GCA_014818685.1	Canada	stool	North America	B
1034	GCA_014818765.1	Canada	stool	North America	B
1035	GCA_014818805.1	Canada	stool	North America	B
1036	GCA_014818845.1	Canada	stool	North America	B
1037	GCA_014917795.1	USA	raw intact chicken	North America	B
1038	GCA_014949685.1	USA	feces (Bos taurus)	North America	B
1039	GCA_014960025.1	USA	comminuted beef	North America	B
1040	GCA_015123995.1	United Kingdom	human	Europe	B
1041	GCA_015127565.1	United Kingdom	human	Europe	B
1042	GCA_015235935.1	United Kingdom	human	Europe	B
1043	GCA_015375665.1	Canada	stool	North America	B
1044	GCA_015376405.1	USA	animal-chicken-young chicken	North America	B
1045	GCA_015377345.1	USA	chicken carcass	North America	B
1046	GCA_015691685.1	Canada	blood	North America	B
1047	GCA_015692385.1	Canada	blood	North America	B
1048	GCA_015698825.1	USA	comminuted chicken	North America	B
1049	GCA_015834715.1	Canada	stool	North America	B
1050	GCA_015836935.1	Canada	unknown	North America	B
1051	GCA_015836995.1	Canada	unknown	North America	B
1052	GCA_015837095.1	Canada	unknown	North America	B
1053	GCA_015837155.1	Canada	unknown	North America	B
1054	GCA_015837175.1	Canada	unknown	North America	B
1055	GCA_015837495.1	Canada	unknown	North America	B
1056	GCA_015837595.1	Canada	unknown	North America	B
1057	GCA_015850765.1	USA	comminuted beef	North America	B
1058	GCA_015851455.1	Canada	blood	North America	B
1059	GCA_015851715.1	Canada	blood	North America	B
1060	GCA_015865985.1	United Kingdom	human	Europe	B
1061	GCA_015913845.1	Canada	bile	North America	B
1062	GCA_015913955.1	Canada	blood	North America	B
1063	GCA_016029595.1	Austria	Reptile, Wild Animal, Snake	Europe	B
1064	GCA_016057885.1	USA	raw intact chicken	North America	B
1065	GCA_016096875.1	not collected	not collected	Not collected	B
1066	GCA_016232185.1	Brazil	chicken carcass (Gallus gallus)	South America	B
1067	GCA_016250325.1	Brazil	feather animal meal	South America	B
1068	GCA_016332925.1	USA	raw intact chicken	North America	B
1069	GCA_016423555.1	China	Chicken from supermarket	China	A
1070	GCA_016423605.1	China	Pork from supermarket	China	A
1071	GCA_016423645.1	China	Chicken from supermarket	China	A
1072	GCA_016423655.1	China	Chicken from supermarket	China	A
1073	GCA_016437285.1	Brazil	urine	South America	B
1074	GCA_016737455.1	Canada	stool	North America	B
1075	GCA_016918845.1	USA	stool sample	North America	B
1076	GCA_016967175.1	Canada	blood	North America	B
1077	GCA_016967855.1	Canada	blood	North America	B
1078	GCA_016977095.1	Canada	stool	North America	B
1079	GCA_017042335.1	Canada	urine	North America	B
1080	GCA_017107145.1	Canada	stool	North America	B
1081	GCA_017107645.1	Canada	stool	North America	B
1082	GCA_017108205.1	Canada	stool	North America	B
1083	GCA_017113345.1	Canada	stool	North America	B
1084	GCA_017121265.1	USA	Comminuted Turkey	North America	B
1085	GCA_017136795.1	Canada	unknown	North America	B
1086	GCA_017174615.1	Canada	stool	North America	B
1087	GCA_017215155.1	Canada	stool	North America	B
1088	GCA_017248635.1	Canada	unknown	North America	B
1089	GCA_017255675.1	Canada	stool	North America	B
1090	GCA_017255695.1	Canada	stool	North America	B
1091	GCA_017255815.1	Canada	stool	North America	B
1092	GCA_017257435.1	Canada	stool	North America	B
1093	GCA_017257715.1	Canada	stool	North America	B
1094	GCA_017285215.1	Canada	stool	North America	B
1095	GCA_017296315.1	Canada	stool	North America	B
1096	GCA_017299215.1	Canada	stool	North America	B
1097	GCA_017299515.1	Canada	stool	North America	B
1098	GCA_017321805.1	Canada	stool	North America	B
1099	GCA_017321925.1	Canada	stool	North America	B
1100	GCA_017324405.1	Canada	stool	North America	B
1101	GCA_017324685.1	Canada	stool	North America	B
1102	GCA_017331305.1	Canada	stool	North America	B
1103	GCA_017347015.1	Canada	stool	North America	B
1104	GCA_017360545.1	Canada	stool	North America	B
1105	GCA_017370055.1	Canada	stool	North America	B
1106	GCA_017370955.1	Canada	stool	North America	B
1107	GCA_017375375.1	Canada	stool	North America	B
1108	GCA_017375495.1	Canada	stool	North America	B
1109	GCA_017487565.1	Canada	stool	North America	B
1110	GCA_017487855.1	Canada	stool	North America	B
1111	GCA_017488645.1	Canada	stool	North America	B
1112	GCA_017489865.1	Canada	stool	North America	B
1113	GCA_017489985.1	Canada	stool	North America	B
1114	GCA_017491525.1	USA	Product-Raw-Ground, Comminuted or Otherwise Nonintact-Pork	North America	B
1115	GCA_017493225.1	Canada	stool	North America	B
1116	GCA_017494665.1	Canada	stool	North America	B
1117	GCA_017495345.1	Canada	stool	North America	B
1118	GCA_017530925.1	Canada	stool	North America	B
1119	GCA_017563345.1	Canada	stool	North America	B
1120	GCA_017564045.1	Canada	stool	North America	B
1121	GCA_017578225.1	Canada	stool	North America	B
1122	GCA_017589095.1	Canada	stool	North America	B
1123	GCA_017602225.1	Canada	stool	North America	B
1124	GCA_017602345.1	Canada	stool	North America	B
1125	GCA_017602405.1	Canada	stool	North America	A
1126	GCA_017603885.1	Canada	stool	North America	B
1127	GCA_017607885.1	Canada	stool	North America	B
1128	GCA_017636905.1	USA	Animal-Calf-Bob Veal (cecal)	North America	B
1129	GCA_017905815.1	Canada	stool	North America	B
1130	GCA_017908095.1	Canada	stool	North America	B
1131	GCA_017923295.1	Canada	stool	North America	B
1132	GCA_017923755.1	Canada	stool	North America	B
1133	GCA_017923775.1	Canada	stool	North America	B
1134	GCA_017923815.1	Canada	stool	North America	B
1135	GCA_017923915.1	Canada	stool	North America	B
1136	GCA_017923955.1	Canada	stool	North America	B
1137	GCA_017924105.1	Canada	stool	North America	B
1138	GCA_018010915.1	Canada	stool	North America	B
1139	GCA_018013015.1	Canada	stool	North America	B
1140	GCA_018112805.1	Canada	stool	North America	B
1141	GCA_018175555.1	USA	Animal-Cattle-Beef Cow (lymph node)	North America	B
1142	GCA_018187995.1	Canada	stool	North America	B
1143	GCA_018188185.1	Canada	stool	North America	B
1144	GCA_018189075.1	Canada	stool	North America	B
1145	GCA_018189155.1	Canada	stool	North America	B
1146	GCA_018189295.1	Canada	stool	North America	B
1147	GCA_018204915.1	Canada	urine	North America	B
1148	GCA_018216945.1	Canada	urine	North America	B
1149	GCA_018218475.1	Canada	urine	North America	B
1150	GCA_018296925.1	Canada	urine	North America	B
1151	GCA_018297425.1	Canada	urine	North America	B
1152	GCA_018298065.1	Canada	urine	North America	B
1153	GCA_018298385.1	Canada	urine	North America	B
1154	GCA_018316735.1	Canada	unknown	North America	B
1155	GCA_018317055.1	Canada	unknown	North America	B
1156	GCA_018338475.1	not collected	unknown	Not collected	B
1157	GCA_018393555.1	Canada	unknown	North America	B
1158	GCA_018456025.1	USA	comminuted chicken	North America	B
1159	GCA_018482925.1	USA	raw intact chicken	North America	B
1160	GCA_018535925.1	Canada	stool	North America	B
1161	GCA_018535945.1	Canada	stool	North America	B
1162	GCA_018535965.1	Canada	stool	North America	B
1163	GCA_018535985.1	Canada	stool	North America	B
1164	GCA_018536005.1	Canada	stool	North America	B
1165	GCA_018536025.1	Canada	stool	North America	B
1166	GCA_018536045.1	Canada	stool	North America	B
1167	GCA_018536065.1	Canada	stool	North America	B
1168	GCA_018536085.1	Canada	stool	North America	B
1169	GCA_018536105.1	Canada	stool	North America	B
1170	GCA_018536125.1	Canada	stool	North America	B
1171	GCA_018536145.1	Canada	stool	North America	B
1172	GCA_018536165.1	Canada	stool	North America	B
1173	GCA_018536185.1	Canada	stool	North America	B
1174	GCA_018536205.1	Canada	stool	North America	B
1175	GCA_018536225.1	Canada	stool	North America	B
1176	GCA_018536245.1	Canada	stool	North America	B
1177	GCA_018536285.1	Canada	stool	North America	B
1178	GCA_018536325.1	Canada	stool	North America	B
1179	GCA_018536345.1	Canada	stool	North America	B
1180	GCA_018574825.1	Canada	stool	North America	B
1181	GCA_018574865.1	Canada	stool	North America	B
1182	GCA_018575005.1	Canada	stool	North America	B
1183	GCA_018575025.1	Canada	stool	North America	B
1184	GCA_018575045.1	Canada	stool	North America	B
1185	GCA_018575065.1	Canada	stool	North America	B
1186	GCA_018575085.1	Canada	stool	North America	B
1187	GCA_018575145.1	Canada	stool	North America	B
1188	GCA_018575165.1	Canada	stool	North America	B
1189	GCA_018575185.1	Canada	stool	North America	B
1190	GCA_018575205.1	Canada	stool	North America	B
1191	GCA_018575225.1	Canada	stool	North America	B
1192	GCA_018575235.1	Canada	stool	North America	B
1193	GCA_018575265.1	Canada	stool	North America	B
1194	GCA_018575285.1	Canada	stool	North America	B
1195	GCA_018575305.1	Canada	stool	North America	B
1196	GCA_018575325.1	Canada	stool	North America	B
1197	GCA_018575345.1	Canada	stool	North America	B
1198	GCA_018575365.1	Canada	stool	North America	B
1199	GCA_018575385.1	Canada	stool	North America	B
1200	GCA_018575405.1	Canada	stool	North America	B
1201	GCA_018575425.1	Canada	stool	North America	B
1202	GCA_018575445.1	Canada	stool	North America	B
1203	GCA_018575465.1	Canada	stool	North America	B
1204	GCA_018575485.1	Canada	stool	North America	B
1205	GCA_018575505.1	Canada	stool	North America	B
1206	GCA_018575545.1	Canada	stool	North America	B
1207	GCA_018578105.1	Canada	stool	North America	B
1208	GCA_018749915.1	USA	comminuted chicken	North America	B
1209	GCA_018831885.1	Canada	stool	North America	B
1210	GCA_018831925.1	Canada	stool	North America	B
1211	GCA_018832665.1	Canada	stool	North America	B
1212	GCA_018832685.1	Canada	stool	North America	B
1213	GCA_018832705.1	Canada	stool	North America	B
1214	GCA_018832725.1	Canada	stool	North America	B
1215	GCA_018832745.1	Canada	stool	North America	B
1216	GCA_018832765.1	Canada	stool	North America	B
1217	GCA_018832785.1	Canada	stool	North America	B
1218	GCA_018832805.1	Canada	stool	North America	B
1219	GCA_018832825.1	Canada	stool	North America	B
1220	GCA_018832835.1	Canada	stool	North America	B
1221	GCA_018832865.1	Canada	stool	North America	B
1222	GCA_018832885.1	Canada	stool	North America	B
1223	GCA_018832905.1	Canada	stool	North America	B
1224	GCA_018832925.1	Canada	stool	North America	B
1225	GCA_018832945.1	Canada	stool	North America	B
1226	GCA_018832965.1	Canada	stool	North America	B
1227	GCA_018832985.1	Canada	stool	North America	B
1228	GCA_018833005.1	Canada	stool	North America	B
1229	GCA_018833025.1	Canada	stool	North America	B
1230	GCA_018833045.1	Canada	stool	North America	B
1231	GCA_018833065.1	Canada	stool	North America	B
1232	GCA_018833085.1	Canada	stool	North America	B
1233	GCA_018833105.1	Canada	stool	North America	B
1234	GCA_018833125.1	Canada	stool	North America	B
1235	GCA_018833135.1	Canada	stool	North America	B
1236	GCA_018833165.1	Canada	stool	North America	B
1237	GCA_018833365.1	Canada	stool	North America	B
1238	GCA_018833405.1	Canada	stool	North America	B
1239	GCA_018833445.1	Canada	stool	North America	B
1240	GCA_018833455.1	Canada	stool	North America	B
1241	GCA_018833485.1	Canada	stool	North America	B
1242	GCA_018833505.1	Canada	stool	North America	B
1243	GCA_018833525.1	Canada	stool	North America	B
1244	GCA_018833545.1	Canada	stool	North America	B
1245	GCA_018833565.1	Canada	stool	North America	B
1246	GCA_018833585.1	Canada	stool	North America	B
1247	GCA_018833605.1	Canada	stool	North America	B
1248	GCA_018833625.1	Canada	stool	North America	B
1249	GCA_018833645.1	Canada	stool	North America	B
1250	GCA_018833665.1	Canada	stool	North America	B
1251	GCA_018833685.1	Canada	stool	North America	B
1252	GCA_018833705.1	Canada	stool	North America	B
1253	GCA_018833725.1	Canada	stool	North America	B
1254	GCA_018833745.1	Canada	stool	North America	B
1255	GCA_018833765.1	Canada	stool	North America	B
1256	GCA_018833785.1	Canada	stool	North America	B
1257	GCA_018833805.1	Canada	stool	North America	B
1258	GCA_018833825.1	Canada	stool	North America	B
1259	GCA_018833845.1	Canada	stool	North America	B
1260	GCA_018833865.1	Canada	stool	North America	B
1261	GCA_018833885.1	Canada	stool	North America	B
1262	GCA_018833925.1	Canada	stool	North America	B
1263	GCA_018833945.1	Canada	stool	North America	B
1264	GCA_018833965.1	Canada	stool	North America	B
1265	GCA_018834005.1	Canada	stool	North America	B
1266	GCA_018874615.1	Canada	urine	North America	B
1267	GCA_018874875.1	Canada	stool	North America	B
1268	GCA_018874895.1	Canada	stool	North America	B
1269	GCA_018874915.1	Canada	stool	North America	B
1270	GCA_018874935.1	Canada	stool	North America	B
1271	GCA_018874955.1	Canada	stool	North America	B
1272	GCA_018874975.1	Canada	stool	North America	B
1273	GCA_018933915.1	Canada	unknown	North America	B
1274	GCA_018954175.1	Canada	unknown	North America	B
1275	GCA_018955935.1	Canada	unknown	North America	B
1276	GCA_018956535.1	Canada	unknown	North America	B
1277	GCA_018958915.1	USA	comminuted beef	North America	B
1278	GCA_018979265.1	Canada	unknown	North America	B
1279	GCA_018982205.1	Canada	urine	North America	B
1280	GCA_018982365.1	Canada	urine	North America	B
1281	GCA_018982445.1	Canada	urine	North America	B
1282	GCA_019007865.1	Canada	stool	North America	B
1283	GCA_019009485.1	Canada	stool	North America	B
1284	GCA_019036265.1	USA	water	North America	B
1285	GCA_019159255.1	Canada	Chopped Parsley	North America	B
1286	GCA_019159275.1	Canada	blood	North America	B
1287	GCA_019159315.1	Canada	blood	North America	B
1288	GCA_019182585.1	USA	Animal-Cattle-Dairy Cow (lymph node)	North America	B
1289	GCA_019272625.1	United Kingdom	human	Europe	B
1290	GCA_019273025.1	United Kingdom	human	Europe	B
1291	GCA_019318565.1	USA	raw intact chicken	North America	B
1292	GCA_019485585.1	USA	Nonintact Chicken	North America	B
1293	GCA_019563995.1	USA	Product-Raw-Ground, Comminuted or Otherwise Nonintact-Pork	North America	B
1294	GCA_019874325.1	USA	Feces (Equus caballus)	North America	B
1295	GCA_019963195.1	USA	raw intact chicken	North America	B
1296	GCA_020010785.1	USA	Nonintact Chicken	North America	B
1297	GCA_020132655.1	USA	unknown	North America	B
1298	GCA_020134005.1	USA	unknown	North America	B
1299	GCA_020136735.1	USA	unknown	North America	B
1300	GCA_020160005.1	Germany	stool	Europe	A
1301	GCA_020238545.1	United Kingdom	human	Europe	A
1302	GCA_020489825.1	USA	Animal-Chicken-Young Chicken (cecal)	North America	B
1303	GCA_020581795.1	United Kingdom	human	Europe	B
1304	GCA_020609375.1	USA	Animal-Cattle-Steer (lymph node)	North America	B
1305	GCA_020670115.1	Canada	soil	North America	B
1306	GCA_020670165.1	Canada	soil	North America	B
1307	GCA_020670285.1	Canada	unknown	North America	B
1308	GCA_020670525.1	Canada	soil	North America	B
1309	GCA_020670705.1	Canada	soil	North America	B
1310	GCA_020670815.1	Canada	unknown	North America	B
1311	GCA_020670845.1	Canada	unknown	North America	B
1312	GCA_020670905.1	Canada	soil	North America	B
1313	GCA_020671405.1	Canada	unknown	North America	B
1314	GCA_020695785.1	United Kingdom	human	Europe	B
1315	GCA_020904015.1	USA	Product-Raw-Ground, Comminuted or Otherwise Nonintact-Pork	North America	B
1316	GCA_020913065.1	USA	comminuted chicken	North America	B
1317	GCA_021028735.1	USA	chicken carcass	North America	B
1318	GCA_021036525.1	United Kingdom	Water, Environment, River (Thames River)	Europe	B
1319	GCA_021170025.1	USA	raw intact chicken	North America	B
1320	GCA_021308595.1	USA	Animal-Chicken-Young Chicken (cecal)	North America	B
1321	GCA_021345085.1	United Kingdom	human	Europe	B
1322	GCA_021429025.1	USA	chicken carcass	North America	B
1323	GCA_021546685.1	USA	comminuted chicken	North America	B
1324	GCA_021557495.1	United Kingdom	human	Europe	B
1325	GCA_021561135.1	USA	raw intact chicken	North America	B
1326	GCA_021755905.1	USA	Product-Raw-Ground, Comminuted or Otherwise Nonintact-Pork	North America	B
1327	GCA_021758985.1	USA	raw intact chicken	North America	B
1328	GCA_022257175.1	USA	raw intact chicken	North America	B
1329	GCA_022317365.1	Netherlands	food	Europe	B
1330	GCA_022317405.1	Netherlands	feces	Europe	B
1331	GCA_022317845.1	Netherlands	food	Europe	B
1332	GCA_022356055.1	USA	comminuted chicken	North America	B
1333	GCA_022395355.1	USA	raw intact chicken	North America	B
1334	GCA_022480115.1	USA	raw intact chicken	North America	B
1335	GCA_022587475.1	USA	chicken carcass	North America	B
1336	GCA_022618335.1	USA	comminuted beef	North America	B
1337	GCA_022675735.1	Canada	stool	North America	B
1338	GCA_022676705.1	Canada	stool	North America	B
1339	GCA_022677005.1	Canada	stool	North America	B
1340	GCA_022677545.1	Canada	stool	North America	B
1341	GCA_022677565.1	Canada	stool	North America	B
1342	GCA_022677645.1	Canada	urine	North America	B
1343	GCA_022677725.1	Canada	stool	North America	B
1344	GCA_022677765.1	Canada	stool	North America	B
1345	GCA_022678105.1	Canada	stool	North America	B
1346	GCA_022678165.1	Canada	blood	North America	B
1347	GCA_022678185.1	Canada	stool	North America	B
1348	GCA_022680905.1	Canada	stool	North America	B
1349	GCA_022680965.1	Canada	stool	North America	B
1350	GCA_022680985.1	Canada	stool	North America	B
1351	GCA_022681205.1	Canada	stool	North America	B
1352	GCA_022681265.1	Canada	urine	North America	B
1353	GCA_022682005.1	Canada	stool	North America	B
1354	GCA_022880115.1	USA	raw intact chicken	North America	B
1355	GCA_022892835.1	Canada	stool	North America	B
1356	GCA_022897515.1	Canada	unknown	North America	B
1357	GCA_022897775.1	Canada	stool	North America	B
1358	GCA_022900595.1	Canada	stool	North America	B
1359	GCA_022930695.1	USA	comminuted chicken	North America	B
1360	GCA_023561935.1	USA	chicken - young chicken carcass rinse (pre-evisceration)	North America	B
1361	GCA_023747215.1	USA	comminuted chicken	North America	B
1362	GCA_024266405.1	China	stool	China	A
1363	GCA_024394055.1	Ireland	human	Europe	B
1364	GCA_024565825.1	USA	comminuted chicken	North America	B
1365	GCA_024595295.1	USA	comminuted chicken	North America	B
1366	GCA_024690105.1	USA	Animal-Cattle-Beef Cow (cecal)	North America	B
1367	GCA_024845185.1	USA	chicken - young chicken carcass rinse (pre-evisceration)	North America	B
1368	GCA_024870025.1	USA	raw intact chicken	North America	B
1369	GCA_024929405.1	USA	Animal-Calf-Bob Veal (cecal)	North America	B
1370	GCA_025181765.1	USA	Animal-Cattle-Dairy Cow (cecal)	North America	B
1371	GCA_025218065.1	USA	Animal-Cattle-Beef Cow (cecal)	North America	B
1372	GCA_025367935.1	USA	raw intact chicken	North America	B
1373	GCA_025422135.1	USA	chicken - young chicken carcass rinse (pre-evisceration)	North America	B
1374	GCA_025475035.1	USA	Animal-Swine-Sow (cecal)	North America	B
1375	GCA_025484875.1	USA	chicken - young chicken carcass rinse (pre-evisceration)	North America	B
1376	GCA_025510935.1	USA	comminuted chicken	North America	B
1377	GCA_025546175.1	USA	chicken - young chicken carcass rinse (pre-evisceration)	North America	B
1378	GCA_025547905.1	USA	comminuted chicken	North America	B
1379	GCA_025611335.1	USA	chicken - young chicken carcass rinse (pre-evisceration)	North America	B
1380	GCA_025687155.1	USA	Animal-Calf-Bob Veal (cecal)	North America	B
1381	GCA_025729835.1	USA	chicken - young chicken carcass rinse (pre-evisceration)	North America	B
1382	GCA_025756625.1	USA	chicken - young chicken carcass rinse (pre-evisceration)	North America	B
1383	GCA_025763875.1	USA	chicken - young chicken carcass rinse (pre-evisceration)	North America	B
1384	GCA_025765255.1	USA	comminuted beef	North America	B
1385	GCA_025976225.1	USA	comminuted chicken	North America	B
1386	GCA_026042255.1	USA	chicken - young chicken carcass rinse (pre-evisceration)	North America	B
1387	GCA_026060395.1	China	liver	China	B
1388	GCA_026176095.1	USA	raw intact chicken	North America	B
1389	GCA_026179295.1	Canada	intestine	North America	B
1390	GCA_026209755.1	USA	chicken - young chicken carcass rinse (pre-evisceration)	North America	B
1391	GCA_026247185.1	USA	chicken - young chicken carcass rinse (pre-evisceration)	North America	B
1392	GCA_026247225.1	USA	comminuted beef	North America	B
1393	GCA_026276585.1	USA	comminuted chicken	North America	B
1394	GCA_026321735.1	USA	chicken - young chicken carcass rinse (pre-evisceration)	North America	B
1395	GCA_026374435.1	USA	raw intact chicken	North America	B
1396	GCA_026409105.1	USA	chicken - young chicken carcass rinse (post-chill)	North America	B
1397	GCA_026700325.1	USA	chicken - young chicken carcass rinse (pre-evisceration)	North America	B
1398	GCA_026735665.1	USA	chicken - young chicken carcass rinse (pre-evisceration)	North America	B
1399	GCA_026931545.1	USA	comminuted chicken	North America	B
1400	GCA_027241825.1	USA	comminuted chicken	North America	B
1401	GCA_027242225.1	USA	chicken - young chicken carcass rinse (pre-evisceration)	North America	B
1402	GCA_027864805.1	USA	comminuted chicken	North America	B
1403	GCA_027876405.1	USA	chicken - young chicken carcass rinse (pre-evisceration)	North America	B
1404	GCA_027905155.1	USA	raw intact chicken	North America	B
1405	GCA_027942115.1	South Korea	Egg white	Asia	B
1406	GCA_027942135.1	USA	Preserved foods	North America	B
1407	GCA_027942155.1	South Korea	Cookware	Asia	B
1408	GCA_027976805.1	USA	comminuted chicken	North America	B
1409	GCA_028042435.1	USA	chicken - young chicken carcass rinse (pre-evisceration)	North America	B
1410	GCA_028096035.1	USA	chicken - young chicken carcass rinse (pre-evisceration)	North America	B
1411	GCA_028141945.1	USA	chicken - young chicken carcass rinse (pre-evisceration)	North America	B
1412	GCA_028173025.1	USA	comminuted chicken	North America	B
1413	GCA_028173885.1	USA	chicken - young chicken carcass rinse (pre-evisceration)	North America	B
1414	GCA_028217155.1	USA	comminuted chicken	North America	B
1415	GCA_028310025.1	South Korea	egg	Asia	B
1416	GCA_028367675.1	USA	Animal-Swine-Market Swine (cecal)	North America	B
1417	GCA_028834065.1	USA	comminuted chicken	North America	B
1418	GCA_028911535.1	USA	comminuted chicken	North America	B
1419	GCA_029346825.1	USA	animal by-product	North America	B
1420	GCA_029365445.1	USA	animal by-product	North America	B
1421	GCA_029423395.1	USA	chicken carcass	North America	B
1422	GCA_029467035.1	Canada	unknown	North America	B
1423	GCA_029467155.1	Canada	unknown	North America	B
1424	GCA_029467215.1	Canada	unknown	North America	B
1425	GCA_029472345.1	USA	comminuted beef	North America	B
1426	GCA_029495775.1	Canada	unknown	North America	B
1427	GCA_029495875.1	Canada	unknown	North America	B
1428	GCA_029496815.1	Canada	unknown	North America	B
1429	GCA_029496835.1	Canada	unknown	North America	B
1430	GCA_029497475.1	Canada	unknown	North America	B
1431	GCA_029497735.1	Canada	unknown	North America	B
1432	GCA_029645525.1	South Korea	Chocolate cake	Asia	B
1433	GCA_029663135.1	USA	Animal-Cattle-Beef Cow (cecal)	North America	B
1434	GCA_029683505.1	USA	raw intact chicken	North America	B
1435	GCA_029822655.1	USA	Animal-Chicken-Young Chicken (cecal)	North America	B
1436	GCA_900475825.1	not collected	unknown	Not collected	B
1437	GCA_943066405.1	France	not provided	Europe	B
1438	GCA_943066465.1	France	not provided	Europe	B
1439	GCA_026904325	China	Patients	China	B
1440	GCA_026904345	China	Patients	China	B
1441	GCA_026904365	China	Patients	China	B
1442	GCA_026904385	China	turtle	China	B
1443	GCA_026904405	China	turtle	China	A
1444	GCA_026904425	China	turtle	China	A
1445	GCA_026904445	China	turtle	China	B
1446	GCA_026904765	China	turtle	China	B
1447	GCA_026904785	China	turtle	China	A
1448	GCA_026904805	China	turtle	China	B
1449	GCA_026904815	China	Patients	China	A
1450	GCA_026904845	China	turtle	China	B
1451	GCA_026904865	China	turtle	China	A
1452	GCA_026904885	China	turtle	China	A
1453	GCA_026904905	China	turtle	China	A
1454	GCA_026904945	China	turtle	China	A
1455	GCA_026905105	China	Patients	China	A
1456	GCA_026905125	China	turtle	China	A
1457	GCA_026905185	China	turtle	China	A
1458	GCA_026905205	China	turtle	China	A
1459	GCA_026905225	China	Patients	China	A
1460	GCA_026905265	China	turtle	China	A
1461	GCA_026905855	China	turtle	China	A
1462	GCA_026905885	China	turtle	China	A
1463	GCA_026906185	China	turtle	China	A
1464	GCA_026906225	China	Patients	China	A
1465	GCA_026906245	China	Patients	China	A
1466	GCA_026906325	China	Patients	China	A
1467	GCA_026906345	China	Patients	China	A
1468	GCA_026906365	China	Patients	China	A
1469	GCA_026906405	China	Patients	China	A
1470	GCA_026906425	China	Patients	China	A
1471	GCA_026906445	China	Patients	China	A
1472	GCA_026906485	China	Patients	China	A
1473	GCA_026907165	China	Patients	China	A
1474	GCA_026907185	China	Patients	China	A
1475	GCA_026907205	China	Patients	China	A
1476	GCA_026907445	China	Patients	China	B
1477	GCA_026907525	China	Patients	China	A
1478	GCA_026907585	China	Patients	China	B
1479	GCA_026909745	China	Patients	China	A
1480	GCA_027269435	China	Patients	China	B
1481	GCA_027496475	China	Patients	China	A
1482	GCA_027496495	China	Patients	China	A
1483	GCA_027496635	China	Patients	China	A
1484	GCA_028056515	China	Patients	China	A

## Sheet: Table S5
Table S5. Pairwise SNP distance matrix for 30 isolates in lineage L6
	GXS082	GXS168	GXS378	GXS031	HBS010	HBS011	HBS012	HBS006	HBS007	HBS009	JXS010	JXS011	JXS012	JXS007	JXS008	HNS016	HNS017	HNS018	HNS005	HNS008	D2C37	SCS124	SCS196	SCS433	SHS109	SHS118	SHS120	GDS305	GDS312	GDS314
GXS082	0	9	18	12	15	13	15	4	10	14	14	17	15	6	14	14	14	9	11	6	1	5	5	11	9	7	12	9	9	15
GXS168	9	0	15	9	12	10	12	11	9	11	11	14	12	13	11	13	11	8	8	11	8	12	12	8	6	4	9	6	6	12
GXS378	18	15	0	18	21	19	21	20	18	20	20	23	21	22	20	22	20	17	17	20	17	21	21	17	15	13	18	15	15	21
GXS031	12	9	18	0	11	13	15	14	12	12	10	13	11	16	10	16	10	11	7	14	11	15	15	7	7	7	8	5	5	11
HBS010	15	12	21	11	0	16	18	17	15	15	13	16	4	19	13	19	13	14	10	17	14	18	18	10	10	10	11	8	8	14
HBS011	13	10	19	13	16	0	16	15	13	15	15	18	16	17	15	17	15	12	12	15	12	16	16	12	10	8	13	10	10	16
HBS012	15	12	21	15	18	16	0	17	15	17	17	20	18	19	17	19	17	14	14	17	14	18	18	14	12	10	15	12	12	18
HBS006	4	11	20	14	17	15	17	0	12	16	16	19	17	8	16	16	16	11	13	8	3	7	7	13	11	9	14	11	11	17
HBS007	10	9	18	12	15	13	15	12	0	14	14	17	15	14	14	10	14	9	11	12	9	13	13	11	9	7	12	9	9	15
HBS009	14	11	20	12	15	15	17	16	14	0	14	17	15	18	14	18	14	13	11	16	13	17	17	11	9	9	12	9	9	15
JXS010	14	11	20	10	13	15	17	16	14	14	0	15	13	18	0	18	12	13	9	16	13	17	17	9	9	9	10	7	7	13
JXS011	17	14	23	13	16	18	20	19	17	17	15	0	16	21	15	21	15	16	12	19	16	20	20	12	12	12	13	10	10	16
JXS012	15	12	21	11	4	16	18	17	15	15	13	16	0	19	13	19	13	14	10	17	14	18	18	10	10	10	11	8	8	14
JXS007	6	13	22	16	19	17	19	8	14	18	18	21	19	0	18	18	18	13	15	10	5	9	9	15	13	11	16	13	13	19
JXS008	14	11	20	10	13	15	17	16	14	14	0	15	13	18	0	18	12	13	9	16	13	17	17	9	9	9	10	7	7	13
HNS016	14	13	22	16	19	17	19	16	10	18	18	21	19	18	18	0	18	13	15	16	13	17	17	15	13	11	16	13	13	19
HNS017	14	11	20	10	13	15	17	16	14	14	12	15	13	18	12	18	0	13	9	16	13	17	17	9	9	9	10	7	7	13
HNS018	9	8	17	11	14	12	14	11	9	13	13	16	14	13	13	13	13	0	10	11	8	12	12	10	8	6	11	8	8	14
HNS005	11	8	17	7	10	12	14	13	11	11	9	12	10	15	9	15	9	10	0	13	10	14	14	6	6	6	7	4	4	10
HNS008	6	11	20	14	17	15	17	8	12	16	16	19	17	10	16	16	16	11	13	0	5	9	9	13	11	9	14	11	11	17
D2C37	1	8	17	11	14	12	14	3	9	13	13	16	14	5	13	13	13	8	10	5	0	4	4	10	8	6	11	8	8	14
SCS124	5	12	21	15	18	16	18	7	13	17	17	20	18	9	17	17	17	12	14	9	4	0	0	14	12	10	15	12	12	18
SCS196	5	12	21	15	18	16	18	7	13	17	17	20	18	9	17	17	17	12	14	9	4	0	0	14	12	10	15	12	12	18
SCS433	11	8	17	7	10	12	14	13	11	11	9	12	10	15	9	15	9	10	6	13	10	14	14	0	6	6	7	4	4	10
SHS109	9	6	15	7	10	10	12	11	9	9	9	12	10	13	9	13	9	8	6	11	8	12	12	6	0	4	7	4	4	10
SHS118	7	4	13	7	10	8	10	9	7	9	9	12	10	11	9	11	9	6	6	9	6	10	10	6	4	0	7	4	4	10
SHS120	12	9	18	8	11	13	15	14	12	12	10	13	11	16	10	16	10	11	7	14	11	15	15	7	7	7	0	5	5	11
GDS305	9	6	15	5	8	10	12	11	9	9	7	10	8	13	7	13	7	8	4	11	8	12	12	4	4	4	5	0	0	8
GDS312	9	6	15	5	8	10	12	11	9	9	7	10	8	13	7	13	7	8	4	11	8	12	12	4	4	4	5	0	0	8
GDS314	15	12	21	11	14	16	18	17	15	15	13	16	14	19	13	19	13	14	10	17	14	18	18	10	10	10	11	8	8	0

## Sheet: Table S6
Table S6. Virulence gene information of 141 S. Thompson isolates
Strain ID	avrA	csgA	csgB	csgC	csgD	csgE	csgF	csgG	fimA	fimC	fimD	fimF	fimH	fimI	fimW	fimY	fimZ	fur	gogB	hilA	hilC	hilD	iacP	iagB	invA	invB	invC/sctN	invE	invF	invG	invH	invI	invJ	lpfA	lpfB	lpfC	lpfD	lpfE	mgtB	mgtC	mig-14	misL	orgA/sctK	orgB/SctL	orgC	pefB	phoP	phoQ	pipB
GDS305	present	present	present	present	present	present	present	present	present	present	present	present	present	present	present	present	present	present		present	present	present	present	present	present	present	present	present	present	present	present	present	present	present	present	present	present	present	present	present	present	present	present	present	present		present	present	present
GDS312	present	present	present	present	present	present	present	present	present	present	present	present	present	present	present	present	present	present		present	present	present	present	present	present	present	present	present	present	present	present	present	present	present	present	present	present	present	present	present	present	present	present	present	present		present	present	present
GDS314	present	present	present	present	present	present	present	present	present	present	present	present	present	present	present	present	present	present		present	present	present	present	present	present	present	present	present	present	present	present	present	present	present	present	present	present	present	present	present	present	present	present	present	present		present	present	present
GXS082	present	present	present	present	present	present	present	present	present	present	present	present	present	present	present	present	present	present		present	present	present	present	present	present	present	present	present	present	present	present	present	present	present	present	present	present	present	present	present	present	present	present	present	present		present	present	present
GXS081	present	present	present	present	present	present	present	present	present	present	present	present	present	present	present	present	present	present		present	present	present	present	present	present	present	present	present	present	present	present	present	present	present	present	present	present	present	present	present	present	present	present	present	present		present	present	present
GXS084	present	present	present	present	present	present	present	present	present	present	present	present	present	present	present	present	present	present		present	present	present	present	present	present	present	present	present	present	present	present	present	present	present	present	present	present	present	present	present	present	present	present	present	present		present	present	present
GXS090	present	present	present	present	present	present	present	present	present	present	present	present	present	present	present	present	present	present		present	present	present	present	present	present	present	present	present	present	present	present	present	present	present	present	present	present	present	present	present	present	present	present	present	present		present	present	present
GXS178	present	present	present	present	present	present	present	present	present	present	present	present	present	present	present	present	present	present	present	present	present	present	present	present	present	present	present	present	present	present	present	present	present	present	present	present	present	present	present	present	present	present	present	present	present		present	present	present
GXS188	present	present	present	present	present	present	present	present	present	present	present	present	present	present	present	present	present	present		present	present	present	present	present	present	present	present	present	present	present	present	present	present	present	present	present	present	present	present	present	present	present	present	present	present		present	present	present
GXS221	present	present	present	present	present	present	present	present	present	present	present	present	present	present	present	present	present	present	present	present	present	present	present	present	present	present	present	present	present	present	present	present	present	present	present	present	present	present	present	present	present	present	present	present	present		present	present	present
GXS267	present	present	present	present	present	present	present	present	present	present	present	present	present	present	present	present	present	present	present	present	present	present	present	present	present	present	present	present	present	present	present	present	present	present	present	present	present	present	present	present	present	present	present	present	present		present	present	present
GXS340	present	present	present	present	present	present	present	present	present	present	present	present	present	present	present	present	present	present	present	present	present	present	present	present	present	present	present	present	present	present	present	present	present	present	present	present	present	present	present	present	present	present	present	present	present		present	present	present
GXS379	present	present	present	present	present	present	present	present	present	present	present	present	present	present	present	present	present	present	present	present	present	present	present	present	present	present	present	present	present	present	present	present	present	present	present	present	present	present	present	present	present	present	present	present	present		present	present	present
GXS409	present	present	present	present	present	present	present	present	present	present	present	present	present	present	present	present	present	present	present	present	present	present	present	present	present	present	present	present	present	present	present	present	present	present	present	present	present	present	present	present	present	present	present	present	present		present	present	present
GXS410	present	present	present	present	present	present	present	present	present	present	present	present	present	present	present	present	present	present	present	present	present	present	present	present	present	present	present	present	present	present	present	present	present	present	present	present	present	present	present	present	present	present	present	present	present		present	present	present
GXS166	present	present	present	present	present	present	present	present	present	present	present	present	present	present	present	present	present	present		present	present	present	present	present	present	present	present	present	present	present	present	present	present	present	present	present	present	present	present	present	present	present	present	present	present		present	present	present
GXS168	present	present	present	present	present	present	present	present	present	present	present	present	present	present	present	present	present	present		present	present	present	present	present	present	present	present	present	present	present	present	present	present	present	present	present	present	present	present	present	present	present	present	present	present		present	present	present
GXS378	present	present	present	present	present	present	present	present	present	present	present	present	present	present	present	present	present	present		present	present	present	present	present	present	present	present	present	present	present	present	present	present	present	present	present	present	present	present	present	present	present	present	present	present		present	present	present
GXS031	present	present	present	present	present	present	present	present	present	present	present	present	present	present	present	present	present	present		present	present	present	present	present	present	present	present	present	present	present	present	present	present	present	present	present	present	present	present	present	present	present	present	present	present		present	present	present
GXS416	present	present	present	present	present	present	present	present	present	present	present	present	present	present	present	present	present	present		present	present	present	present	present	present	present	present	present	present	present	present	present	present	present	present	present	present	present	present	present	present	present	present	present	present		present	present	present
GXS010	present	present	present	present	present	present	present	present	present	present	present	present	present	present	present	present	present	present	present	present	present	present	present	present	present	present	present	present	present	present	present	present	present	present	present	present	present	present	present	present	present	present	present	present	present		present	present	present
HBS001	present	present	present	present	present	present	present	present	present	present	present	present	present	present	present	present	present	present	present	present	present	present	present	present	present	present	present	present	present	present	present	present	present	present	present	present	present	present	present	present	present	present	present	present	present		present	present	present
HBS002	present	present	present	present	present	present	present	present	present	present	present	present	present	present	present	present	present	present		present	present	present	present	present	present	present	present	present	present	present	present	present	present	present	present	present	present	present	present	present	present	present	present	present	present		present	present	present
HBS005	present	present	present	present	present	present	present	present	present	present	present	present	present	present	present	present	present	present	present	present	present	present	present	present	present	present	present	present	present	present	present	present	present	present	present	present	present	present	present	present	present	present	present	present	present		present	present	present
HBS006	present	present	present	present	present	present	present	present	present	present	present	present	present	present	present	present	present	present		present	present	present	present	present	present	present	present	present	present	present	present	present	present	present	present	present	present	present	present	present	present	present	present	present	present		present	present	present
HBS007	present	present	present	present	present	present	present	present	present	present	present	present	present	present	present	present	present	present		present	present	present	present	present	present	present	present	present	present	present	present	present	present	present	present	present	present	present	present	present	present	present	present	present	present		present	present	present
HBS008	present	present	present	present	present	present	present	present	present	present	present	present	present	present	present	present	present	present		present	present	present	present	present	present	present	present	present	present	present	present	present	present	present	present	present	present	present	present	present	present	present	present	present	present		present	present	present
HBS009	present	present	present	present	present	present	present	present	present	present	present	present	present	present	present	present	present	present		present	present	present	present	present	present	present	present	present	present	present	present	present	present	present	present	present	present	present	present	present	present	present	present	present	present		present	present	present
HBS010	present	present	present	present	present	present	present	present	present	present	present	present	present	present	present	present	present	present		present	present	present	present	present	present	present	present	present	present	present	present	present	present	present	present	present	present	present	present	present	present	present	present	present	present		present	present	present
HBS011	present	present	present	present	present	present	present	present	present	present	present	present	present	present	present	present	present	present		present	present	present	present	present	present	present	present	present	present	present	present	present	present	present	present	present	present	present	present	present	present	present	present	present	present		present	present	present
HBS012	present	present	present	present	present	present	present	present	present	present	present	present	present	present	present	present	present	present		present	present	present	present	present	present	present	present	present	present	present	present	present	present	present	present	present	present	present	present	present	present	present	present	present	present		present	present	present
JXS007	present	present	present	present	present	present	present	present	present	present	present	present	present	present	present	present	present	present		present	present	present	present	present	present	present	present	present	present	present	present	present	present	present	present	present	present	present	present	present	present	present	present	present	present		present	present	present
JXS008	present	present	present	present	present	present	present	present	present	present	present	present	present	present	present	present	present	present		present	present	present	present	present	present	present	present	present	present	present	present	present	present	present	present	present	present	present	present	present	present	present	present	present	present		present	present	present
JXS010	present	present	present	present	present	present	present	present	present	present	present	present	present	present	present	present	present	present		present	present	present	present	present	present	present	present	present	present	present	present	present	present	present	present	present	present	present	present	present	present	present	present	present	present		present	present	present
JXS011	present	present	present	present	present	present	present	present	present	present	present	present	present	present	present	present	present	present		present	present	present	present	present	present	present	present	present	present	present	present	present	present	present	present	present	present	present	present	present	present	present	present	present	present		present	present	present
JXS012	present	present	present	present	present	present	present	present	present	present	present	present	present	present	present	present	present	present		present	present	present	present	present	present	present	present	present	present	present	present	present	present	present	present	present	present	present	present	present	present	present	present	present	present		present	present	present
HBS102	present	present	present	present	present	present	present	present	present	present	present	present	present	present		present	present	present	present	present	present	present	present	present	present	present	present	present	present	present	present	present	present	present	present	present	present	present	present	present	present	present	present	present	present		present	present	present
HBY180	present	present	present	present	present	present	present	present	present	present	present	present	present	present		present	present	present	present	present	present	present	present	present	present	present	present	present	present	present	present	present	present	present	present	present	present	present	present	present	present	present	present	present	present		present	present	present
HBS114	present	present	present	present	present	present	present	present	present	present	present	present	present	present		present	present	present	present	present	present	present	present	present	present	present	present	present	present	present	present	present	present	present	present	present	present	present	present	present	present	present	present	present	present		present	present	present
HBS171	present	present	present	present	present	present	present	present	present	present	present	present	present	present	present	present	present	present		present	present	present	present	present	present	present	present	present	present	present	present	present	present	present	present	present	present	present	present	present	present	present	present	present	present		present	present	present
HBS184	present	present	present	present	present	present	present	present	present	present	present	present	present	present		present	present	present	present	present	present	present	present	present	present	present	present	present	present	present	present	present	present	present	present	present	present	present	present	present	present	present	present	present	present		present	present	present
HBS160	present	present	present	present	present	present	present	present	present	present	present	present	present	present		present	present	present	present	present	present	present	present	present	present	present	present	present	present	present	present	present	present	present	present	present		present	present	present	present	present	present	present	present		present	present	present
HBS200	present	present	present	present	present	present	present	present	present	present	present	present	present	present		present	present	present	present	present	present	present	present	present	present	present	present	present	present	present	present	present	present	present	present	present	present	present	present	present	present	present	present	present	present		present	present	present
HNS003	present	present	present	present	present	present	present	present	present	present	present	present	present	present	present	present	present	present		present	present	present	present	present	present	present	present	present	present	present	present	present	present	present	present	present	present	present	present	present	present	present	present	present	present		present	present	present
HNS021	present	present	present	present	present	present	present	present	present	present	present	present	present	present	present	present	present	present		present	present	present	present	present	present	present	present	present	present	present	present	present	present	present	present	present	present	present	present	present	present	present	present	present	present		present	present	present
HNS531	present	present	present	present	present	present	present	present	present	present	present	present	present	present	present	present	present	present		present	present	present	present	present	present	present	present	present	present	present	present	present	present	present	present	present	present	present	present	present	present	present	present	present	present		present	present	present
SDS015	present	present	present	present	present	present	present	present	present	present	present	present	present	present	present	present	present	present		present	present	present	present	present	present	present	present	present	present	present	present	present	present	present	present	present	present	present	present	present	present	present	present	present	present		present	present	present
SDS011	present	present	present	present	present	present	present	present	present	present	present	present	present	present	present	present	present	present		present	present	present	present	present	present	present	present	present	present	present	present	present	present	present	present	present	present	present	present	present	present	present	present	present	present		present	present	present
SDJ06011	present	present	present	present	present	present	present	present	present	present	present	present	present	present	present	present	present	present		present	present	present	present	present	present	present	present	present	present	present	present	present	present	present	present	present	present	present	present	present	present	present	present	present	present		present	present	present
SDJ07017	present	present	present	present	present	present	present	present	present	present	present	present	present	present	present	present	present	present		present	present	present	present	present	present	present	present	present	present	present	present	present	present	present	present	present	present	present	present	present	present	present	present	present	present		present	present	present
SDX07014	present	present	present	present	present	present	present	present	present	present	present	present	present	present	present	present	present	present		present	present	present	present	present	present	present	present	present	present	present	present	present	present	present	present	present	present	present	present	present	present	present	present	present	present		present	present	present
SDS019	present	present	present	present	present	present	present	present	present	present	present	present	present	present	present	present	present	present		present	present	present	present	present	present	present	present	present	present	present	present	present	present	present	present	present	present	present	present	present	present	present	present	present	present		present	present	present
SDS021	present	present	present	present	present	present	present	present	present	present	present	present	present	present	present	present	present	present		present	present	present	present	present	present	present	present	present	present	present	present	present	present	present	present	present	present	present	present	present	present	present	present	present	present		present	present	present
SDS022	present	present	present	present	present	present	present	present	present	present	present	present	present	present	present	present	present	present		present	present	present	present	present	present	present	present	present	present	present	present	present	present	present	present	present	present	present	present	present	present	present	present	present	present		present	present	present
SCS803	present	present	present	present	present	present	present	present	present	present	present	present	present	present	present	present	present	present		present	present	present	present	present	present	present	present	present	present	present	present	present	present	present	present	present	present	present	present	present	present	present	present	present	present		present	present	present
SCS807	present	present	present	present	present	present	present	present	present	present	present	present	present	present	present	present	present	present		present	present	present	present	present	present	present	present	present	present	present	present	present	present	present	present	present	present	present	present	present	present	present	present	present	present		present	present	present
SCS812	present	present	present	present	present	present	present	present	present	present	present	present	present	present	present	present	present	present	present	present	present	present	present	present	present	present	present	present	present	present	present	present	present	present	present	present	present	present	present	present	present	present	present	present	present		present	present	present
SCS607	present	present	present	present	present	present	present	present	present	present	present	present	present	present	present	present	present	present		present	present	present	present	present	present	present	present	present	present	present	present	present	present	present	present	present	present	present	present	present	present	present	present	present	present		present	present	present
SCS609	present	present	present	present	present	present	present	present	present	present	present	present	present	present	present	present	present	present		present	present	present	present	present	present	present	present	present	present	present	present	present	present	present	present	present	present	present	present	present	present	present	present	present	present		present	present	present
SCS618	present	present	present	present	present	present	present	present	present	present	present	present	present	present	present	present	present	present		present	present	present	present	present	present	present	present	present	present	present	present	present	present	present	present	present	present	present	present	present	present	present	present	present	present		present	present	present
SCS624	present	present	present	present	present	present	present	present	present	present	present	present	present	present	present	present	present	present		present	present	present	present	present	present	present	present	present	present	present	present	present	present	present	present	present	present	present	present	present	present	present	present	present	present		present	present	present
SCS707	present	present	present	present	present	present	present	present	present	present	present	present	present	present	present	present	present	present	present	present	present	present	present	present	present	present	present	present	present	present	present	present	present	present	present	present	present	present	present	present	present	present	present	present	present		present	present	present
SXS13C	present	present	present	present	present	present	present	present	present	present	present	present	present	present	present	present	present	present		present	present	present	present	present	present	present	present	present	present	present	present	present	present	present	present	present	present	present	present	present	present	present	present	present	present		present	present	present
HNS196	present	present	present	present	present	present	present	present	present	present	present	present	present	present	present	present	present	present		present	present	present	present	present	present	present	present	present	present	present	present	present	present	present	present	present	present	present	present	present	present	present	present	present	present		present	present	present
XJS035	present	present	present	present	present	present	present	present	present	present	present	present	present	present	present	present	present	present		present	present	present	present	present	present	present	present	present	present	present	present	present	present	present	present	present	present	present	present	present	present	present	present	present	present		present	present	present
SXS020	present	present	present	present	present	present	present	present	present	present	present	present	present	present	present	present	present	present		present	present	present	present	present	present	present	present	present	present	present	present	present	present	present	present	present	present	present	present	present	present	present	present	present	present		present	present	present
SXS220	present	present	present	present	present	present	present	present	present	present	present	present	present	present	present	present	present	present		present	present	present	present	present	present	present	present	present	present	present	present	present	present	present	present	present	present	present	present	present	present	present	present	present	present		present	present	present
SXS222	present	present	present	present	present	present	present	present	present	present	present	present	present	present	present	present	present	present		present	present	present	present	present	present	present	present	present	present	present	present	present	present	present	present	present	present	present	present	present	present	present	present	present	present		present	present	present
SCS227	present	present	present	present	present	present	present	present	present	present	present	present	present	present	present	present	present	present		present	present	present	present	present	present	present	present	present	present	present	present	present	present	present	present	present	present	present	present	present	present	present	present	present	present		present	present	present
SXS034	present	present	present	present	present	present	present	present	present	present	present	present	present	present	present	present	present	present		present	present	present	present	present	present	present	present	present	present	present	present	present	present	present	present	present	present	present	present	present	present	present	present	present	present		present	present	present
SCS425	present	present	present	present	present	present	present	present	present	present	present	present	present	present	present	present	present	present		present	present	present	present	present	present	present	present	present	present	present	present	present	present	present	present	present	present	present	present	present	present	present	present	present	present		present	present	present
SXS010	present	present	present	present	present	present	present	present	present	present	present	present	present	present	present	present	present	present		present	present	present	present	present	present	present	present	present	present	present	present	present	present	present	present	present	present	present	present	present	present	present	present	present	present		present	present	present
BJS615	present	present	present	present	present	present	present	present	present	present	present	present	present	present	present	present	present	present		present	present	present	present	present	present	present	present	present	present	present	present	present	present	present	present	present	present	present	present	present	present	present	present	present	present		present	present	present
SXS002	present	present	present	present	present	present	present	present	present	present	present	present	present	present	present	present	present	present		present	present	present	present	present	present	present	present	present	present	present	present	present	present	present	present	present	present	present	present	present	present	present	present	present	present		present	present	present
GDS808	present	present	present	present	present	present	present	present	present	present	present	present	present	present	present	present	present	present		present	present	present	present	present	present	present	present	present	present	present	present	present	present	present	present	present	present	present	present	present	present	present	present	present	present		present	present	present
FJS946	present	present	present	present	present	present	present	present	present	present	present	present	present	present	present	present	present	present		present	present	present	present	present	present	present	present	present	present	present	present	present	present	present	present	present	present	present	present	present	present	present	present	present	present		present	present	present
HNS1108	present	present	present	present	present	present	present	present	present	present	present	present	present	present	present	present	present	present		present	present	present	present	present	present	present	present	present	present	present	present	present	present	present	present	present	present	present	present	present	present	present	present	present	present		present	present	present
SXS001	present	present	present	present	present	present	present	present	present	present	present	present	present	present	present	present	present	present		present	present	present	present	present	present	present	present	present	present	present	present	present	present	present	present	present	present	present	present	present	present	present	present	present	present		present	present	present
SXS053	present	present	present	present	present	present	present	present	present	present	present	present	present	present	present	present	present	present		present	present	present	present	present	present	present	present	present	present	present	present	present	present	present	present	present	present	present	present	present	present	present	present	present	present		present	present	present
HNS005	present	present	present	present	present	present	present	present	present	present	present	present	present	present	present	present	present	present		present	present	present	present	present	present	present	present	present	present	present	present	present	present	present	present	present	present	present	present	present	present	present	present	present	present		present	present	present
HNS008	present	present	present	present	present	present	present	present	present	present	present	present	present	present	present	present	present	present		present	present	present	present	present	present	present	present	present	present	present	present	present	present	present	present	present	present	present	present	present	present	present	present	present	present		present	present	present
HNS016	present	present	present	present	present	present	present	present	present	present	present	present	present	present	present	present	present	present		present	present	present	present	present	present	present	present	present	present	present	present	present	present	present	present	present	present	present	present	present	present	present	present	present	present		present	present	present
HNS017	present	present	present	present	present	present	present	present	present	present	present	present	present	present	present	present	present	present		present	present	present	present	present	present	present	present	present	present	present	present	present	present	present	present	present	present	present	present	present	present	present	present	present	present		present	present	present
HNS018	present	present	present	present	present	present	present	present	present	present	present	present	present	present	present	present	present	present		present	present	present	present	present	present	present	present	present	present	present	present	present	present	present	present	present	present	present	present	present	present	present	present	present	present		present	present	present
SCS597	present	present	present	present	present	present	present	present	present	present	present	present	present	present	present	present	present	present		present	present	present	present	present	present	present	present	present	present	present	present	present	present	present	present	present	present	present	present	present	present	present	present	present	present		present	present	present
SCS433	present	present	present	present	present	present	present	present	present	present	present	present	present	present	present	present	present	present		present	present	present	present	present	present	present	present	present	present	present	present	present	present	present	present	present	present	present	present	present	present	present	present	present	present		present	present	present
SCS320	present	present	present	present	present	present	present	present	present	present	present	present	present	present	present	present	present	present		present	present	present	present	present	present	present	present	present	present	present	present	present	present	present	present	present	present	present	present	present	present	present	present	present	present		present	present	present
SCS319	present	present	present	present	present	present	present	present	present	present	present	present	present	present	present	present	present	present		present	present	present	present	present	present	present	present	present	present	present	present	present	present	present	present	present	present	present	present	present	present	present	present	present	present		present	present	present
SCS196	present	present	present	present	present	present	present	present	present	present	present	present	present	present	present	present	present	present		present	present	present	present	present	present	present	present	present	present	present	present	present	present	present	present	present	present	present	present	present	present	present	present	present	present		present	present	present
SCS124	present	present	present	present	present	present	present	present	present	present	present	present	present	present	present	present	present	present		present	present	present	present	present	present	present	present	present	present	present	present	present	present	present	present	present	present	present	present	present	present	present	present	present	present		present	present	present
SHS100	present	present	present	present	present	present	present	present	present	present	present	present	present	present	present	present	present	present	present	present	present	present	present	present	present	present	present	present	present	present	present	present	present	present	present	present	present	present	present	present	present	present	present	present	present		present	present	present
SHS101	present	present	present	present	present	present	present	present	present	present	present	present	present	present	present	present	present	present	present	present	present	present	present	present	present	present	present	present	present	present	present	present	present	present	present	present	present	present	present	present	present	present	present	present	present		present	present	present
SHS104	present	present	present	present	present	present	present	present	present	present	present	present	present	present	present	present	present	present		present	present	present	present	present	present	present	present	present	present	present	present	present	present	present	present	present	present	present	present	present	present	present	present	present	present		present	present	present
SHS105	present	present	present	present	present	present	present	present	present	present	present	present	present	present	present	present	present	present		present	present	present	present	present	present	present	present	present	present	present	present	present	present	present	present	present	present	present	present	present	present	present	present	present	present		present	present	present
SHS106	present	present	present	present	present	present	present	present	present	present	present	present	present	present	present	present	present	present	present	present	present	present	present	present	present	present	present	present	present	present	present	present	present	present	present	present	present	present	present	present	present	present	present	present	present		present	present	present
SHS109	present	present	present	present	present	present	present	present	present	present	present	present	present	present	present	present	present	present		present	present	present	present	present	present	present	present	present	present	present	present	present	present	present	present	present	present	present	present	present	present	present	present	present	present		present	present	present
SHS110	present	present	present	present	present	present	present	present	present	present	present	present	present	present	present	present	present	present		present	present	present	present	present	present	present	present	present	present	present	present	present	present	present	present	present	present	present	present	present	present	present	present	present	present		present	present	present
SHS111	present	present	present	present	present	present	present	present	present	present	present	present	present	present	present	present	present	present		present	present	present	present	present	present	present	present	present	present	present	present	present	present	present	present	present	present	present		present	present		present	present	present		present	present	present
SHS112	present	present	present	present	present	present	present	present	present	present	present	present	present	present	present	present	present	present		present	present	present	present	present	present	present	present	present	present	present	present	present	present	present	present	present	present	present	present	present	present	present	present	present	present		present	present	present
SHS113	present	present	present	present	present	present	present	present	present	present	present	present	present	present	present	present	present	present	present	present	present	present	present	present	present	present	present	present	present	present	present	present	present	present	present	present	present	present	present	present	present	present	present	present	present		present	present	present
SHS115	present	present	present	present	present	present	present	present	present	present	present	present	present	present	present	present	present	present	present	present	present	present	present	present	present	present	present	present	present	present	present	present	present	present	present	present	present	present	present	present	present	present	present	present	present		present	present	present
SHS116	present	present	present	present	present	present	present	present	present	present	present	present	present	present	present	present	present	present		present	present	present	present	present	present	present	present	present	present	present	present	present	present	present	present	present	present	present	present	present	present	present	present	present	present		present	present	present
SHS117	present	present	present	present	present	present	present	present	present	present	present	present	present	present	present	present	present	present	present	present	present	present	present	present	present	present	present	present	present	present	present	present	present	present	present	present	present	present	present	present	present	present	present	present	present		present	present	present
SHS118	present	present	present	present	present	present	present	present	present	present	present	present	present	present	present	present	present	present		present	present	present	present	present	present	present	present	present	present	present	present	present	present	present	present	present	present	present	present	present	present	present	present	present	present		present	present	present
SHS119	present	present	present	present	present	present	present	present	present	present	present	present	present	present	present	present	present	present		present	present	present	present	present	present	present	present	present	present	present	present	present	present	present	present	present	present	present	present	present	present	present	present	present	present		present	present	present
SHS120	present	present	present	present	present	present	present	present	present	present	present	present	present	present	present	present	present	present		present	present	present	present	present	present	present	present	present	present	present	present	present	present	present	present	present	present	present	present	present	present	present	present	present	present		present	present	present
SHS121	present	present	present	present	present	present	present	present	present	present	present	present	present	present	present	present	present	present		present	present	present	present	present	present	present	present	present	present	present	present	present	present	present	present	present	present	present	present	present	present	present	present	present	present		present	present	present
SHS122	present	present	present	present	present	present	present	present	present	present	present	present	present	present	present	present	present	present	present	present	present	present	present	present	present	present	present	present	present	present	present	present	present	present	present	present	present	present	present	present	present	present	present	present	present		present	present	present
SHS133	present	present	present	present	present	present	present	present	present	present	present	present	present	present	present	present	present	present		present	present	present	present	present	present	present	present	present	present	present	present	present	present	present	present	present	present	present	present	present	present	present	present	present	present		present	present	present
SHS134	present	present	present	present	present	present	present	present	present	present	present	present	present	present	present	present	present	present		present	present	present	present	present	present	present	present	present	present	present	present	present	present	present	present	present	present	present	present	present	present	present	present	present	present		present	present	present
SHS224	present	present	present	present	present	present	present	present	present	present	present	present	present	present	present	present	present	present		present	present	present	present	present								present	present	present	present	present	present	present	present	present	present	present	present	present	present		present	present	present
SHS225	present	present	present	present	present	present	present	present	present	present	present	present	present	present	present	present	present	present	present	present	present	present	present	present	present	present	present	present	present	present	present	present	present	present	present	present	present	present	present	present	present	present	present	present	present		present	present	present
SHS227	present	present	present	present	present	present	present	present	present	present	present	present	present	present	present	present	present	present	present	present	present	present	present	present	present	present	present	present	present	present	present	present	present	present	present	present	present	present	present	present	present	present	present	present	present		present	present	present
SHS228	present	present	present	present	present	present	present	present	present	present	present	present	present	present	present	present	present	present	present	present	present	present	present	present	present	present	present	present	present	present	present	present	present	present	present	present	present	present	present	present	present	present	present	present	present		present	present	present
SHS229	present	present	present	present	present	present	present	present	present	present	present	present	present	present	present	present	present	present	present	present	present	present	present	present	present	present	present	present	present	present	present	present	present	present	present	present	present	present	present	present	present	present	present	present	present		present	present	present
SHS230	present	present	present	present	present	present	present	present	present	present	present	present	present	present	present	present	present	present	present	present	present	present	present	present	present	present	present	present	present	present	present	present	present	present	present	present	present	present	present	present	present	present	present	present	present		present	present	present
SHS231	present	present	present	present	present	present	present	present	present	present	present	present	present	present	present	present	present	present	present	present	present	present	present	present	present	present	present	present	present	present	present	present	present	present	present	present	present	present	present	present	present	present	present	present	present		present	present	present
SHS232	present	present	present	present	present	present	present	present	present	present	present	present	present	present	present	present	present	present	present	present	present	present	present	present	present	present	present	present	present	present	present	present	present	present	present	present	present	present	present	present	present	present	present	present	present		present	present	present
D2C37	present	present	present	present	present	present	present	present	present	present	present	present	present	present	present	present	present	present		present	present	present	present	present	present	present	present	present	present	present	present	present	present	present	present	present	present	present	present	present	present	present	present	present	present		present	present	present
D2C38	present	present	present	present	present	present	present	present	present	present	present	present	present	present	present	present	present	present	present	present	present	present	present	present	present	present	present	present	present	present	present	present	present	present	present	present	present	present	present	present	present	present	present	present	present		present	present	present
D2C39	present	present	present	present	present	present	present	present	present	present	present	present	present	present	present	present	present	present	present	present	present	present	present	present	present	present	present	present	present	present	present	present	present	present	present	present	present	present	present	present	present	present	present	present	present		present	present	present
D2C44	present	present	present	present	present	present	present	present	present	present	present	present	present	present	present	present	present	present		present	present	present	present	present	present	present	present	present	present	present	present	present	present	present	present	present	present	present	present	present	present	present	present	present	present		present	present	present
D2C56	present	present	present	present	present	present	present	present	present	present	present	present	present	present	present	present	present	present		present	present	present	present	present	present	present	present	present	present	present	present	present	present	present	present	present	present	present	present	present	present	present	present	present	present		present	present	present
D2C57	present	present	present	present	present	present	present	present	present	present	present	present	present	present	present	present	present	present		present	present	present	present	present	present	present	present	present	present	present	present	present	present	present	present	present	present	present	present	present	present	present	present	present	present		present	present	present
D2C58	present	present	present	present	present	present	present	present	present	present	present	present	present	present	present	present	present	present		present	present	present	present	present	present	present	present	present	present	present	present	present	present	present	present	present	present	present	present	present	present	present	present	present	present		present	present	present
D2C96	present	present	present	present	present	present	present	present	present	present	present	present	present	present	present	present	present	present		present	present	present	present	present	present	present	present	present	present	present	present	present	present	present	present	present	present	present	present	present	present	present	present	present	present		present	present	present
D2C108	present	present	present	present	present	present	present	present	present	present	present	present	present	present	present	present	present	present		present	present	present	present	present	present	present	present	present	present	present	present	present	present	present	present	present	present	present	present	present	present	present	present	present	present		present	present	present
D2C109	present	present	present	present	present	present	present	present	present	present	present	present	present	present	present	present	present	present		present	present	present	present	present	present	present	present	present	present	present	present	present	present	present	present	present	present	present	present	present	present	present	present	present	present		present	present	present
D2C110	present	present	present	present	present	present	present	present	present	present	present	present	present	present	present	present	present	present		present	present	present	present	present	present	present	present	present	present	present	present	present	present	present	present	present	present	present	present	present	present	present	present	present	present		present	present	present
D2C112	present	present	present	present	present	present	present	present	present	present	present	present	present	present	present	present	present	present	present	present	present	present	present	present	present	present	present	present	present	present	present	present	present	present	present	present	present	present	present	present	present	present	present	present	present		present	present	present
D2C118	present	present	present	present	present	present	present	present	present	present	present	present	present	present	present	present	present	present	present	present	present	present	present	present	present	present	present	present	present	present	present	present	present	present	present	present	present	present	present	present	present	present	present	present	present		present	present	present
D2C119	present	present	present	present	present	present	present	present	present	present	present	present	present	present	present	present	present	present	present	present	present	present	present	present	present	present	present	present	present	present	present	present	present	present	present	present	present	present	present	present	present	present	present	present	present		present	present	present
D2C121	present	present	present	present	present	present	present	present	present	present	present	present	present	present	present	present	present	present		present	present	present	present	present	present	present	present	present	present	present	present	present	present	present	present	present	present	present	present	present	present	present	present	present	present		present	present	present
D2C122	present	present	present	present	present	present	present	present	present	present	present	present	present	present	present	present	present	present		present	present	present	present	present	present	present	present	present	present	present	present	present	present	present	present	present	present	present	present	present	present	present	present	present	present		present	present	present
D2C123	present	present	present	present	present	present	present	present	present	present	present	present	present	present	present	present	present	present		present	present	present	present	present	present	present	present	present	present	present	present	present	present	present	present	present	present	present	present	present	present	present	present	present	present		present	present	present
D2C124	present	present	present	present	present	present	present	present	present	present	present	present	present	present	present	present	present	present		present	present	present	present	present	present	present	present	present	present	present	present	present	present	present	present	present	present	present	present	present	present	present	present	present	present		present	present	present
D2C125	present	present	present	present	present	present	present	present	present	present	present	present	present	present	present	present	present	present		present	present	present	present	present	present	present	present	present	present	present	present	present	present	present	present	present	present	present	present	present	present	present	present	present	present		present	present	present
D2C126	present	present	present	present	present	present	present	present	present	present	present	present	present	present	present	present	present	present		present	present	present	present	present	present	present	present	present	present	present	present	present	present	present	present	present	present	present	present	present	present	present	present	present	present		present	present	present
D2C127	present	present	present	present	present	present	present	present	present	present	present	present	present	present	present	present	present	present		present	present	present	present	present	present	present	present	present	present	present	present	present	present	present	present	present	present	present	present	present	present	present	present	present	present		present	present	present
D2C128	present	present	present	present	present	present	present	present	present	present	present	present	present	present	present	present	present	present	present	present	present	present	present	present	present	present	present	present	present	present	present	present	present	present	present	present	present	present	present	present	present	present	present	present	present		present	present	present
D2C130	present	present	present	present	present	present	present	present	present	present	present	present	present	present	present	present	present	present	present	present	present	present	present	present	present	present	present	present	present	present	present	present	present	present	present	present	present	present	present	present	present	present	present	present	present		present	present	present
[truncated: 71 more columns]

## Sheet: Table S7
Table S7. The conjugation efficiency and MIC of 10 transconjugants
Strain ID	Conjugation efficiency	MIC of transconjugants
		Ampicillin	Ceftazidime	Ampicillin/sulbactam	Imipenem	Tetracycline	Colistin	Cefoxitin	Chloramphenicol	Cefotaxime	Cefazolin	Gentamycin	Trimethoprim/sulfamethoxazole	Azithromycin	Ciprofloxacin
J53-SHS119	6.91±0.56×10-6	>64	2	32/16	<=0.25	>32	0.5	64	16	1	16	<=1	<=0.25/0.475	16	1
J53-SHS120	5.93±3.32×10-7	>64	>32	>64/32	<=0.25	>32	0.5	>64	>64	>8	>16	2	>8/152	32	8
J53-HBS007	8.05±3.99×10-7	>64	32	64/32	<=0.25	>32	0.5	>64	>64	8	>16	<=1	>8/152	16	8
J53-HBS009	4.78±1.59×10-7	>64	32	64/32	<=0.25	>32	0.5	>64	>64	>8	>16	<=1	>8/152	16	8
J53-HBS011	5.10±0.83×10-6	>64	>32	64/32	<=0.25	>32	0.5	>64	>64	>8	>16	<=1	>8/152	>64	16
J53-JXS008	1.92±0.92×10-7	>64	32	64/32	<=0.25	32	1	>64	>64	>8	>16	<=1	>8/152	16	8
J53-JXS011	9.08±2.53×10-8	>64	32	32/16	<=0.25	>32	0.5	>64	>64	8	>16	<=1	>8/152	16	8
J53-GXS168	4.15±0.99×10-7	>64	32	32/16	<=0.25	32	0.5	64	>64	8	>16	<=1	>8/152	16	8
J53-GXS031	6.80±3.75×10-7	>64	32	64/32	<=0.25	>32	0.5	64	>64	8	>16	<=1	>8/152	16	8
J53-GXS082	1.23±0.61×10-7	>64	32	32/16	<=0.25	>32	0.5	64	>64	>8	>16	<=1	>8/152	16	8
J53	-	8	<=1	4/2	<=0.25	<=1	0.5	4	8	<=0.25	2	<=1	<=0.25/0.475	<=4	<=0.03
